# Supplementary material for: Using FIBexDB for In-Depth Analysis of Flax Lectin Gene Expression in Response to Fusarium oxysporum Infection
Source: Plants (Basel). 2022 Jan 7;11(2):163. doi: 10.3390/plants11020163 (PMC8779086; doi:10.3390/plants11020163)
Supplement: Supplementary file 1 [file plants-11-00163-s001.zip]

Archive with 1 entries (1 files):
- plants-1523875-supplementary.xlsx
