# Supplementary material for: Using FIBexDB for In-Depth Analysis of Flax Lectin Gene Expression in Response to Fusarium oxysporum Infection
Source: Plants (Basel). 2022 Jan 7;11(2):163. doi: 10.3390/plants11020163 (PMC8779086; doi:10.3390/plants11020163)
Supplement: Supplementary file 1 [file plants-11-00163-s001.zip › plants-1523875-supplementary.xlsx]

## Sheet: Table S1_cluster1
Supplementary 1. Cluster 1: lectin genes down-regulated in flax root tips in response to Fusarium oxysporum.
CTR1,2,3,4,(1x3),(1x4) – untreated root tips of different flax genotypes, FOX1,2,3,4, (1x3),(1x4) – root tips of different flax genotypes treated with F. oxysporum. SAM – shoot apical meristem (Zhang and Deyholos 2016); AR_Bet – apical region (unpublished), cPAR – parenchyma cells, iFIB – the intrusively growing phloem fibers (Gorshkova et al. 2018а, Gorshkov et al. 2019); tFIBa, tFIB_Gr, tFIB_Li…
	Group	AT best	Family	AT alias		lu locus	CTR1	FOX1	CTR2	FOX2	CTR3	FOX3	CTR4	FOX4	CTR(1x3)	FOX(1x3)	CTR(1x4)	FOX(1x4)	SAM	AR_Bet	cPAR	iFIBa	iFIBb	tFIBa	tFIB_Gr	tFIB_Li	tFIB_Bi	tFIBb	sXYLa	sXYLb	comment	Petrova et al., 2021
c	3	AT2G37710	Legume	RLK		Lus10033776	188.172	74.9932	184.1	131.395	147.133	99.8426	165.552	121.57	160.785	130.193	125.71	117.727	0.3783	0	0	0	0	4.0969	14.9894	28.8454	9.0063	21.6625	84.6329	231.253		SCW
c	3	AT2G28470	galactose-binding lectin	BGAL8		Lus10036108	321.965	57.2133	465.354	137.334	432.936	101.856	330.85	75.0991	479.74	98.3084	541.384	290.693	121.846	176.921	212.092	280.989	319.204	341.067	206.828	234.443	335.535	293.613	524.74	1642.75	Figure 5	SCW
c	3	AT2G28470	galactose-binding lectin	BGAL8		Lus10000271	1052.52	213.869	1086.23	300.606	1155.28	208.984	939.867	214.537	1483.9	226.755	1322.2	649.051	165.875	239.236	284.076	409.151	472.223	429.74	322.301	443.797	476.671	345.114	711.777	2112.93		SCW
c	3	AT2G17120	LysM	LYM2		Lus10023945	498.945	350.258	533.122	361.838	503.668	415.705	564.157	382.183	487.479	420.298	454.05	402.233	151.309	187.393	314.751	192.328	207.573	160.402	334.294	293.075	171.267	115.061	280.568	652.578		SCW
c	3	AT5G10530	Legume			Lus10033782	160.289	76.4955	198.321	87.2228	165.28	106.648	82.1258	77.9186	145.94	98.2055	153.887	134.799	18.5097	9.8227	0	0	0	5.544	20.1419	27.5249	10.9106	42.6837	138.775	331.787		SCW
e	5	AT5G48740	Malectin-like			Lus10025926	139.609	49.8835	141.826	56.2855	140.439	49.5565	138.623	55.3777	137.099	19.213	163.606	65.9992	34.209	86.0626	5.4137	686.852	816.49	223.113	237.72	203.54	193.035	69.7657	3455.37	1062.72		SCW
e	5	AT1G26810	Galectin-like	GALT1		Lus10036756	412.318	246.969	416.326	271.728	391.716	293.471	378.476	312.232	408.579	253.844	322.925	270.846	257.238	238.707	231.508	174.77	174.097	178.027	112.513	233.795	113.236	239.449	946.497	376.802		SCW
b	2	AT1G19715	Jacalin			Lus10024290	402.795	121.03	248.24	104.164	220.692	121.431	219.542	198.208	300.4	136.161	251.463	118.906	2.9282	24.7393	10.1299	182.339	305.436	7651.8	6272.19	11004.4	7048.21	4330.17	532.081	443.54		TCW
a	1	AT1G21880	LysM	LYM1		Lus10018191	779.868	296.528	1080.85	526.757	925.23	281.947	1093.31	441.455	871.755	281.423	851.219	524.37	1968.49	762.093	141.274	292.186	330.691	146.901	241.058	336.135	273.09	92.9649	166.725	193.962		PCW
a	1	AT4G21390	GNA	B120		Lus10020080	119.905	33.5015	92.4679	55.1691	115.959	43.7488	127.47	18.4682	89.8954	41.8422	110.322	64.945	57.8275	48.7857	43.9518	24.9492	23.2123	5.9328	8.1337	26.8396	11.2343	19.0622	13.1419	9.0595		PCW
a	1	AT5G01090	Legume			Lus10021117	379.339	303.341	332.507	273.318	455.527	358.079	471.82	341.773	384.849	264.924	365.494	341.311	734.711	379.14	149.583	175.494	140.029	109.548	123.241	275.767	187.274	119.03	128.452	262.977		PCW
a	1	AT3G01840	LysM			Lus10022345	177.832	66.7829	175.345	95.3993	185.989	71.6619	169.795	66.7912	171.751	99.4042	195.081	117.796	112.017	114.166	82.9714	130.496	135.604	25.2978	16.0372	32.8759	43.5081	22.3038	40.1477	26.3243		PCW
d	4	AT1G72250	Malectin			Lus10005582	461.917	68.2852	453.254	201.915	407.673	72.9269	532.015	138.39	492.44	103.523	458.834	175.586	668.103	824.81	407.769	483.741	490.087	70.3146	67.6755	96.2852	78.6072	35.79	140.293	35.519		PCW
d	4	AT1G72250	Malectin			Lus10013714	490.082	104.61	533.341	251.909	582.307	52.5484	668.781	140.691	565.935	85.4825	590.476	178.15	755.613	988.358	549.539	503.111	501.135	74.6304	70.7469	108.953	101.353	27.7468	158.838	41.3123		PCW
d	4	AT2G32810	galactose-binding lectin	BGAL9		Lus10014278	146.857	51.2042	206.24	76.5779	206.214	64.1272	137.504	38.2167	189.684	81.4413	170.17	127.339	442.989	901.334	1087.17	862.548	826.82	302.932	94.3399	291.135	132.747	91.1506	214.001	90.8179		PCW
d	4	AT5G55830	Legume			Lus10016620	902.637	445.375	872.645	544.52	889.892	326.73	837.904	458.903	815.414	419.724	809.265	491.267	875.738	1282.8	741.518	783.045	881.326	224.721	147.806	184.846	155.224	95.2993	304.17	132.174		PCW
d	4	AT1G21880	LysM	LYM1		Lus10025643	563.075	179.564	694.241	394.187	639.32	252.751	646.73	278.142	574.963	253.425	532.263	406.699	1867.51	1113.34	442.316	835.461	862.369	363.466	401.928	638.429	427.283	280.428	463.56	442.146		PCW
d	4	AT2G22610	Malectin			Lus10025708	330.048	42.3335	381.642	120.279	342.19	49.7875	410.662	42.9701	333.821	66.3209	283.698	81.8924	962.325	1731.57	1229.73	972.892	1098.19	167.536	140.318	238.636	187.218	103.718	262.017	84.0273	Figure 5	PCW
d	4	AT2G22610	Malectin			Lus10035954	581.031	146.723	601.267	203.974	606.717	98.0973	639.34	185.228	612.56	134.911	630.178	344.542	834.521	1426.08	1132.43	848.306	940.715	229.037	141.802	212.136	192.556	125.126	290.835	88.0683	Figure 5, coexpression network	PCW
d	4	AT5G63810	galactose-binding lectin	BGAL10		Lus10003343	370.713	144.56	452.86	154.215	413.445	140.563	420.68	133.01	416.313	133.738	384.367	193.531	1205.95	2073.15	1672.03	759.418	656.962	413.527	220.494	326.443	246.67	247.445	584.547	260.804	Figure 5	PCW
d	4	AT5G63810	galactose-binding lectin	BGAL10		Lus10022645	1001.32	472.57	1279.17	586.102	1144.71	373.166	1311.14	453.155	1203.35	483.699	1025.85	592.963	1817.22	3759.03	2675.05	907.953	893.936	517.84	329.714	634.019	475.836	320.828	632.512	373.349		PCW
d	4	AT4G36360	galactose-binding lectin	BGAL3		Lus10025980	233.625	59.453	336.803	156.567	264.153	116.943	339.711	118.069	302.757	149.38	327.197	209.799	1087.03	1820.85	1661.59	1178.01	939.729	529.221	350.833	612.682	360.307	167.908	503.051	204.337		PCW
a	1	AT5G62620	Galectin-like			Lus10004256	813.444	286.221	682.465	342.66	834.581	603.064	748.532	426.569	775.543	363.283	808.64	440.718	97.2199	189.973	108.338	119.235	101.851	201.83	151.958	115.177	182.84	67.2984	178.72	116.816		Constant
a	1	AT1G25570	Malectin			Lus10034275	366.391	116.666	469.98	192.974	372.247	130.304	394.809	166.106	376.69	148.285	413.196	247.174	266.292	322.531	347.067	221.243	205.602	190.926	288.37	298.148	265.925	235.785	167.359	280.238		Constant
a	1	AT5G62620	Galectin-like			Lus10042164	1002.68	437.011	986.416	451.998	926.007	463.516	1048.86	502.526	1096.54	591.553	1088.32	505.22	189.293	218.964	188.616	195.757	294.613	321.369	286.609	280.171	270.282	128.9	385.782	239.236		Constant
a	1	AT5G61790	calreticulin	CNX1, ATCNX1		Lus10043021	8961.88	6670.69	9705.77	6141.67	8638.52	5353.53	8914.98	5524.78	8609.61	4953.48	8666.57	5312.06	5695.84	5539.31	4613.65	3663.63	4540.95	5626.62	4357.07	4062.84	3491.38	1899.65	8570.96	2774.41	Figure 7	Constant
a	1	AT1G51940	LysM			Lus10006841	908.628	514.128	836.841	533.929	718.119	533.184	722.121	538.782	872.03	460.29	817.959	726.559	660.072	1018.24	647.508	520.053	634.065	322.065	363.697	326.137	292.65	286.563	256.716	412.642		Constant
a	1	AT1G56340	calreticulin	AtCRT1a, CRT1		Lus10010923	10229.7	6560.93	11054.7	6629.15	9357.66	5941.89	10279.1	5606.2	9005.6	4772.99	8762.89	5881.97	5986.48	4586.11	3623.71	3410.69	4258.03	3163.33	2616.07	2792.74	2564.79	1163.36	5645.7	1812.25	Figure 7	Constant
a	1	AT1G56340	calreticulin	AtCRT1a, CRT1		Lus10010924	5878.98	2470.8	6114.12	2924.5	5874.27	2287.59	6389.29	2061.94	5684.02	1966.16	5298.76	3172.93	3609.39	2629.01	2876.24	1689.38	2085.12	1278.12	1525.26	1900.02	1641.04	841.24	1695.91	1070.61	Figure 7	Constant
a	1	AT3G51550	Malectin-like	FER		Lus10014185	2316.27	1760.08	2049.8	1432.93	2240.41	1823.05	2115.67	1776.27	2493.76	1598.66	2561.62	1928.29	771.802	1071.16	953.092	1220.49	1492.62	1097.7	1217.11	1356.57	870.981	788.656	1603.16	1930.4		Constant
a	1	AT1G28340	Malectin	AtRLP4		Lus10015320	581.242	306.125	605.668	337.954	725.946	545.973	580.93	238.1	547.606	303.427	603.105	414.826	504.577	533.977	547.781	439.32	490.988	505.383	625.523	440.537	506.452	493.49	382.795	383.274		Constant
a	1	AT2G37050	Malectin-like			Lus10023166	1171.24	917.819	990.93	710.61	1089.88	587.763	1119.92	910.967	1141.15	707.174	1232.01	941.734	610.752	699.27	847.938	1020.62	1359.12	582.529	355.06	372.994	458.916	580.14	500.89	581.706		Constant
a	1	AT1G56340	calreticulin	AtCRT1a, CRT1		Lus10031410	5256.38	2984.24	5297.54	3136.83	4659.46	2437.33	5944.05	2751.81	4505.27	2105.85	4367.96	2785.55	5250.33	4364.86	3876.16	3966.95	4230.9	2432.93	2806.26	2158.02	3105.66	999.494	4708.25	1750.77		Constant
a	1	AT5G61790	calreticulin	CNX1, ATCNX1		Lus10032521	9844.31	6882.77	10884	6532.91	9599.7	6263.94	10004.9	6350.67	9054.21	5073.73	9464.97	6067.78	7775.01	5284.15	3749.06	3933.09	5026.48	5055.32	5271.64	5170.05	4568.3	1324.58	8268.92	2575.34	Figure 7	Constant
b	2	AT1G08450	calreticulin	AtCRT3, PSL1, EBS2, CRT3		Lus10026849	3352.78	2149.74	3059.02	2226.06	2612.24	1880.29	2704.95	1693.9	2642.84	1763.03	2735.89	2131.49	2598.67	1313.73	2001.74	1686.55	1899.6	3327.73	2626.36	2287.78	2243.87	4439.55	2614.53	2165.16		Constant
b	2	AT1G67720	Malectin-like			Lus10037051	166.166	60.295	157.499	100.222	117.202	74.6905	142.706	55.7181	123.312	58.1613	121.308	85.2482	573.341	820.708	337.111	2924.17	3188.12	1961.37	1151.61	1373.85	1421.25	1472.8	376.625	338.561		Constant
b	2	AT5G62620	Galectin-like			Lus10037238	291.35	255.801	338.919	258.495	312.495	324.431	315.036	274.901	333.899	286.457	334.712	269.28	277.661	448.787	474.101	575.425	518.992	747.35	565.261	804.027	638.893	441.465	679.704	471.156		Constant
b	2	AT4G39110	Malectin			Lus10017478	123.858	112.341	122.864	104.34	134.761	76.9527	82.7318	85.0005	113.117	90.6967	124.052	139.889	141.436	127.554	149.945	158.595	230.087	251.945	301.853	379.658	310.948	158.715	146.185	121.676		Constant
b	2	AT3G51550	Malectin-like	FER		Lus10022728	1330.18	792.733	1253.45	720.727	1179.4	997.892	1180.95	908.979	1382.13	785.07	1415.17	980.32	632.201	1129.04	913.6	1100.06	1553.59	1508.63	3074.3	2478.69	1217.01	1704.65	2130.75	4101.89		Constant
b	2	AT5G54380	Malectin	THE1		Lus10037887	982.825	528.166	909.062	427.59	784.624	541.965	825.55	471.937	921.907	499.187	952.567	781.698	408.136	814.697	696.13	998.948	1603.03	679.488	2965.55	1683.06	725.862	3662.66	1194.21	3650.21		Constant
b	2	AT1G25570	Malectin			Lus10041488	452.166	301.618	447.112	322.37	405.778	315.862	469.82	325.293	466.284	308.042	430.131	353.112	420.095	464.33	296.431	327.05	383.102	372.316	587.322	729.73	659.236	516.639	285.471	525.486		Constant
b	2	AT3G05990	Malectin-like domain			Lus10002456	624.727	468.867	521.678	507.286	541.168	588.244	508.756	517.073	597.754	486.31	574.793	480.757	663.992	433.609	241.051	413.227	370.551	541.714	796.978	614.063	632.52	310.427	430.381	562.911		Constant
c	3	AT5G01090	Legume			Lus10035542	250.536	165.488	200.774	145.275	199.353	195.392	224.281	152.418	210.568	142.942	202.097	173.921	629.945	435.824	257.223	299.693	332.129	261.15	338.079	264.316	310.893	368.376	559.969	1000.65		Constant
d	4	AT3G13750	galactose-binding lectin	BGAL1		Lus10000701	1495.05	790.284	1466.32	843.536	1336.27	880.626	1381.49	804.203	1458.73	709.854	1331.37	990.4	1385.89	2517.74	2006.15	1836.11	2163.78	1267.72	685.711	1334.51	983.847	811.452	1945.68	1002.5	Figure 5	Constant
d	4	AT3G16810	Legume	APUM24		Lus10016836	560.088	389.07	658.598	390.773	568.852	276.656	632.011	266.048	510.947	363.78	613.942	442.203	563.771	1146.45	787.191	697.693	705.79	533.689	283.619	349.211	287.226	536.643	796.062	293.219		Constant
d	4	AT1G15520	GNA	ATABCG40, ABCG40, PDR12, ATPDR12		Lus10024063	160.93	228.127	194.809	172.506	165.834	148.365	213.238	180.053	159.1	161.581	139.855	108.533	144.384	240.496	238.317	195.615	199.811	182.067	145.744	147.328	129.137	126.288	159.081	101.268		Constant
d	4	AT1G56340	calreticulin	AtCRT1a, CRT1		Lus10031409	1362.83	519.449	1604.58	804.955	1067.04	405.142	1031.8	396.497	956.462	362.736	1209.63	663.578	1895.22	1354.14	1884.57	1302.6	1570.96	887.779	716.055	1204.81	1066.68	846.636	1266.88	872.772		Constant
d	4	AT1G51940	LysM			Lus10037586	827.798	662.612	725.857	526.048	657.058	427.783	660.995	449.655	669.72	479.948	730.409	663.678	505.772	849.004	805.087	591.6	759.301	341.872	280.551	506.478	302.79	416.659	299.478	433.9		Constant
d	4	AT5G01090	Legume			Lus10017194	507.133	344.172	444.553	348.544	496.197	409.916	540.369	450.935	490	345.269	513.799	359.144	1718.76	1085.92	345.567	676.986	601.682	443.971	711.29	1039.51	1004.95	187.49	548.153	699.356		Constant
d	4	AT4G21060	Galectin-like			Lus10036154	349.365	388.85	372.435	379.95	376.429	292.455	381.733	329.938	378.765	374.234	383.146	328.468	1221.77	1237.68	932.644	750.146	719.767	841.425	817.642	738.446	785.69	792.124	859.631	568.57		Constant
e	5	AT3G46290	Malectin	HERK1		Lus10028140	877.538	738.007	974.539	690.144	916.776	817.855	925.264	770.712	968.168	780.481	932.292	835.603	743.732	860.82	530.701	784.416	1021.7	866.045	919.549	1229.4	771.109	689.986	1643.19	1074.63		Constant
e	5	AT3G06440	Galectin-like			Lus10032650	333.808	211.745	329.046	251.614	370.446	197.156	360.314	244.16	344.909	219.639	340.531	280.027	520.449	535.729	642.2	812.91	768.303	675.834	568.175	582.945	515.84	857.874	1243.77	917.032		Constant
e	5	AT4G36360	galactose-binding lectin	BGAL3		Lus10041798	2259.93	372.765	1965.64	388.243	2226.93	251.948	2143.03	345.3	3059.62	288.932	3030.87	914.807	702.764	3136.06	3548.66	3205.1	3965.25	4825.36	2715.51	1982.69	2303.69	771.455	5094.29	1044.22	Figure 5, coexpression network	Constant
e	5	AT3G46290	Malectin	HERK1		Lus10042844	559.5	308.326	596.022	289.845	576.034	351.329	618.461	411.098	636.132	296.312	603.832	450.467	621.998	699.442	366.391	493.773	613.241	577.616	575.867	592.001	502.351	306.446	1208.62	719.709		Constant
e	5	AT4G36360	galactose-binding lectin	BGAL3		Lus10028348	1736.5	423.27	1589.8	332.719	1709.27	344.809	1715.68	285.305	1896.28	236.687	2116.17	770.315	351.017	2335.82	2840.36	2913.06	3404.29	2793.84	1853.99	1134.2	1493.89	648.565	3219.31	707.081	Figure 5	Constant
e	5	AT3G53380	Legume			Lus10019923	200.357	108.054	221.466	115.397	214.107	128.023	247.628	153.126	266.301	120.364	249.548	171.993	406.618	417.208	371.323	353.523	317.483	205.618	366.049	257.326	171.581	131.922	931.423	572.663		Constant
a	1	AT3G13750	galactose-binding lectin	BGAL1		Lus10015625	1504.09	630.2	941.621	404.356	1576.67	201.412	2436.9	784.382	1977.67	544.368	1736.79	1053.27	175.842	607.838	1392.41	693.452	657.674	440.31	267.99	371.774	307.629	484.54	269.933	540.771
a	1	AT2G02360	Nictaba	ATPP2-B10		Lus10003444	959.844	386.027	1122.73	820.127	892.894	1046.2	207.15	243.004	1088.75	777.742	1004.47	1051.43	0	0.7383	0	0	0	0	0	0	0	4.1487	0	0.7073
a	1	AT2G02310	Nictaba	ATPP2-B6		Lus10003445	382.889	133.269	366.809	161.097	30.3494	32.1882	220.678	148.837	147.298	102.795	307.477	273.147	0	1.1262	0	0	0	0	0.1799	0	0.21	3.2415	0.6597	0.7073
a	1	AT5G24080	GNA			Lus10039315	233.221	119.011	225.593	146.51	254.015	207.95	247.826	151.111	260.875	110.458	295.028	167.459	34.6708	33.9729	1.6883	16.23	15.9606	17.1279	7.1689	30.9738	24.8057	16.2077	75.2464	30.5124
b	2	AT3G53810	Legume lectin domain			Lus10001562	212.892	135.107	213.099	141.747	234.25	226.583	188.481	254.715	274.722	179.022	226.375	250.655	113.323	63.1278	65.0558	35.4747	61.8029	139.679	234.643	604.293	299.707	49.5422	163.758	116.01
c	3	AT5G01090	Legume			Lus10027751	609.055	302.977	523.077	374.599	533.898	363.406	573.894	351.988	569.997	285.413	548.424	361.558	824.789	376.425	207.188	239.208	322.204	272.329	384.225	347.581	320.834	350.197	404.876	634.74
d	4	AT5G63810	galactose-binding lectin	BGAL10		Lus10025108	201.92	131.585	202.84	134.394	211.262	95.8351	186.827	96.7544	167.081	103.471	183.615	123.553	246.262	234.762	69.4648	493.484	364.334	105.689	63.0611	62.1132	98.593	82.7319	67.4892	91.7159

## Sheet: Table S2_BGAL3_Lus10041798
Supplementary 2. List of genes coexpressed with Lus10041798 (BGAL3).
CTR1,2,3,4,(1x3),(1x4) – untreated root tips of different flax genotypes, FOX1,2,3,4, (1x3),(1x4) – root tips of different flax genotypes treated with F. oxysporum. SAM – shoot apical meristem (Zhang and Deyholos 2016); AR_Bet – apical region (unpublished), cPAR – parenchyma cells, iFIB – the intrusively growing phloem fibers (Gorshkova et al. 2018а, Gorshkov et al. 2019); tFIBa, tFIB_Gr, tFIB_Li…
At	At alias	Locus	MR	r	HYP	CTR1	FOX1	CTR2	FOX2	CTR3	FOX3	CTR4	FOX4	CTR(1x3)	FOX(1x3)	CTR(1x4)	FOX(1x4)	R_s6_CTR	R_s6_Al4	R_s6_Al12	R_s6_Al24	R_s8_CTR	R_s8_Al4	R_s8_Al12	R_s8_Al24	R_r5_CTR	R_r5_Al4	R_r5_Al12	R_r5_Al24	R_r7_CTR	R_r7_Al4	R_r7_Al12	R_r7_Al24	LEAF_N	LEAF_P	LEAF_NPK	SAM	AR_Bet	AR_rdf	cPAR	TOP_Bet	TOP_rdf	iFIBa	iFIBb	MID_Bet	MID_rdf	tFIBa	tFIB_Gr	tFIB_Li
AT4G36360	BGAL3	Lus10041798	0	1	1386.14	2259.93	372.765	1965.64	388.243	2226.93	251.948	2143.03	345.3	3059.62	288.932	3030.87	914.807	778.16	353.416	530.019	292.296	310.656	328.99	404.685	381.293	951.134	324.099	617.87	582.149	406.66	482.115	544.874	542.624	1366.58	1225.7	1182.68	702.764	3136.06	2185.87	3548.66	4616.6	1354.85	3205.1	3965.25	6965.12	2016.38	4825.36	2715.51	1982.69
AT4G36360	BGAL3	Lus10028348	1	0.9454	1852.34	1736.5	423.27	1589.8	332.719	1709.27	344.809	1715.68	285.305	1896.28	236.687	2116.17	770.315	636.037	307.893	408.078	223.906	222.467	188.23	176.258	202.687	741.118	232.081	457.075	409.087	294.491	274.788	370.205	315.702	1256.15	968.098	1206.4	351.017	2335.82	1916.1	2840.36	3152.37	1211.59	2913.06	3404.29	4028.33	1090.96	2793.84	1853.99	1134.2
AT1G04430	Putative S-adenosyl-L-methionine-dependent methyltransferase	Lus10021177	4.9	0.8861	4438.17	2030.03	677.905	2128.5	940.408	2191.26	655.363	2232.84	741.171	2289.9	776.723	2180	1199.72	1058.74	875.375	840.303	712.003	653.662	746.317	559.703	815.164	1138.47	663.669	837.103	917.72	767.065	693.327	816.176	707.658	1038.05	1335.81	1231.7	1511.46	2396.31	1510.06	3057.05	5852.62	2639.1	2478.55	3568.77	10648.5	1878.58	3863.93	3176.04	3126.34
AT5G67470	ATFH6 FORMIN HOMOLOG 6	Lus10019298	3	0.8846	655.443	512.026	127.7	612.416	233.5	544.722	284.44	532.407	283.181	597.591	187.207	653.281	368.063	151.292	89.3098	100.209	63.2371	68.6899	70.1735	45.0893	65.4218	156.828	47.6376	109.802	93.5659	85.5721	86.8866	143.364	75.1495	441.724	315.774	373.146	486.077	765.522	536.684	626.468	1210.22	445.262	997.102	1253.4	1800.04	395.721	1475.02	1029.87	1088.88
AT5G05170	CELLULOSE SYNTHASE 3	Lus10012198	4	0.8814	7345.08	3022.77	1414.59	3327.89	1701.07	3259.69	1695.99	3490.05	1893.4	3841.66	1687.24	3322.39	2241.38	1917.59	1447.37	1330.88	1275.52	1091.5	1511.21	1120.15	1329.31	1993.39	1212.52	1387.98	1463.29	1248.5	1331.55	1153.72	1250.28	2084.38	1348.27	1872.05	2512.65	4813.24	4680.83	6627.78	8573.17	6391.72	7546.35	8176.25	13210.5	6233.21	8684.39	4393.77	5422.44
AT1G04430	Putative S-adenosyl-L-methionine-dependent methyltransferase	Lus10011815	10	0.8779	5448.46	2524.24	845.995	2773.22	1006.81	2587.68	878.65	2872.56	1005.49	2919.34	936.455	2773.6	1526.55	1191.39	981.018	808.912	710.597	728.113	904.827	727.018	807.137	1381.73	765.459	984.126	1036.61	873.837	743.127	902.83	753.705	1292.04	1481.23	1505.23	1665.21	2703.32	1607.84	3515.74	6604.33	3671.59	3141.25	4898.75	11927.3	2243.74	5184.17	3676.3	3179.61
AT1G11390	ABC1 family protein	Lus10018416	4.9	0.8753	231.142	257.063	120.551	319.346	209.032	269.994	178.808	305.564	201.735	276.98	186.556	258.763	189.009	163.823	174.102	169.026	129.753	198.536	171.306	172.532	179.81	165.432	155.535	149.257	153.364	173.457	160.705	175.122	162.087	168.407	162.042	172.343	329.511	436.318	347.868	335.263	428.021	299.003	369.088	403.904	551.53	346.725	410.079	341.785	312.031
AT3G01810	similar to nucleolar protein gar2-related	Lus10022341	6.5	0.872	435.283	974.76	426.715	980.228	545.4	1134.35	578.124	930.741	465.698	1009.46	403.379	983.73	675.954	334.676	136.918	238.247	120.385	133.834	171.719	93.9049	158.538	515.067	153.906	341.318	272.959	137.609	175.186	221.397	191.558	541.111	535.986	515.447	640.005	1193.53	1069.31	1048.03	1747.22	1138.89	1049.01	1202.33	3213.05	745.866	1558.14	781.216	1338.24
AT4G38200	guanine nucleotide exchange family protein	Lus10001620	24.3	0.8699	595.837	549.388	242.462	580.3	297.666	571.178	188.855	553.533	230.704	636.063	262.184	510.268	358.395	435.537	409.365	454.762	359.28	377.13	384.716	364.813	392.13	443.498	340.385	412.038	442.855	411.671	385.338	450.054	400.061	447.245	511.056	521.771	505.422	1286.4	922.903	1117.69	1669	850.72	1494.31	1771.37	2860.75	1012.6	2271.36	991.567	1079.99
AT1G01220	AtFKGP- GHMP kinase-related	Lus10005982	20.8	0.869	246.27	204.723	171.756	238.7	176.036	218.111	161.44	207.772	184.261	188.854	209.237	201.007	206.886	190.72	178.967	168.221	170.506	183.912	174.196	147.938	170.98	195.937	156.756	187.222	173.413	188.875	183.663	140.642	151.773	212.579	234.753	213.452	183.676	579.28	381.483	486.869	690.852	410.652	524.472	551.916	772.555	419.218	706.607	308.727	331.02
AT1G29470	Putative S-adenosyl-L-methionine-dependent methyltransferase	Lus10042767	11.4	0.8654	5410.01	3229.76	1210.25	3565.78	1539.21	3381.76	1469.05	3539.25	1352.89	3849.76	1323.8	3429.8	2246.69	1953.04	1413.32	1262.47	919.514	927.535	1433.19	1012.09	1201.27	1924.17	939.316	1325.07	1555.8	1294.37	1255.97	1223.58	1146.77	2009.84	2661.23	2803.34	2209.57	4277.02	2461.48	3949.09	7433.25	3193.2	3692.91	5373.78	6423.1	2292.9	3916.76	3073.68	4092.56
AT5G04930	ALA1 AMINOPHOSPHOLIPID ATPASE1	Lus10008945	12.4	0.8642	547.979	483.923	439.394	481.97	336.485	562.397	350.331	473.997	347.888	480.161	384.817	489.429	407.322	445.623	294.34	336.846	339.138	328.825	312.066	330.158	362.83	344.16	298.04	350.251	368.987	321.088	344.014	337.087	327.49	425.159	442.5	517.028	371.022	624.969	665.674	754.864	684.912	624.405	785.907	913.195	1066.63	478.187	1218.93	612.343	623.801
AT1G13860	QUL1 Putative S-adenosyl-L-methionine-dependent methyltransferase	Lus10037101	27.1	0.8632	1230.66	869.395	304.001	1015.87	406.65	893.354	358.134	924.84	362.461	999.909	374.337	948.831	532.179	305.946	189.74	178.685	134.906	122.755	134.155	122.225	151.313	307.789	162.456	200.994	183.966	130.285	153.994	156.067	147.352	226.383	274.225	283.022	528.2	1165.83	538.226	797.788	1374.04	630.441	993.59	1262.07	2032.69	503.007	1261.89	831.691	768.972
AT1G64650	Sugar-tranasporters	Lus10017322	13.5	0.8631	881.533	1102.9	323.943	1197.07	417.181	1030.34	467.487	1130.86	381.815	1081.71	396.495	993.063	602.794	255.821	189.045	170.234	92.7477	108.574	146.126	89.4332	122.014	254.992	109.526	135.857	179.393	159.195	111.61	153.345	112.724	339.575	270.07	347.848	491.056	1200.55	545.601	950.995	2397.65	856.227	807.675	1137.45	2095.34	463.651	1127.06	637.301	999.806
AT5G15470	GAUT14 Galacturonosyltransferase 14	Lus10013189	6.5	0.8613	420.431	489.757	331.598	497.365	409.359	468.68	412.196	492.721	374.556	581.337	358.121	562.894	398.864	301.361	296.773	298.613	321.338	292.929	277.392	294.012	286.17	303.487	322.063	299.258	308.486	321.859	308.695	263.59	274.811	245.709	176.584	213.452	298.965	512.251	423.673	524.98	533.573	543.054	544.134	544.079	1204.45	565.221	759.049	453.395	439.289
AT1G78570	ATRHM1, UDP-L-rhamnose synthase	Lus10005560	22.9	0.8539	885.867	534.41	213.468	510.249	194.857	527.371	174.284	513.154	210.67	584.663	212.704	575.758	338.579	324.59	270.362	270.442	208.448	236.648	260.881	215.758	283.361	351.2	250.81	288.091	348.586	260.956	241.94	285.367	317.543	389.269	517.288	553.394	317.209	631.451	234.829	542.033	950.252	505.956	510.751	703.334	1774.73	356.74	1260.04	714.281	504.414
AT3G09090	DEX1, FG-GAP repeat	Lus10035533	31.2	0.8514	805.393	637.738	504.091	680.182	491.171	692.201	475.04	737.803	483.772	721.219	470.145	640.097	513.984	590.497	575.475	618.556	614.571	602.699	679.858	654.353	689.538	636.697	583.052	588.466	614.861	577.419	646.705	526.726	617.036	436.202	405.105	466.432	796.316	1007.87	949.141	1183.66	1180.65	740.738	1092.7	1160.61	1548.37	1148.09	1379.05	741.195	790.97
AT5G64740	PRC1, IXR2, CELLULOSE SYNTHASE 6	Lus10002939	18	0.8479	3078.35	1954.93	670.861	2139.8	846.061	2122.92	840.496	2352.32	945.97	2443.83	795.705	2437.31	1617.04	1289.19	719.343	721.582	587.87	518.941	556.848	251.531	597.225	1753.65	580.202	946.905	822.747	504.567	475.404	699.58	758.494	739.887	704.26	931.283	696.784	1881.93	1345.78	1615.44	4182.62	1943.87	1502.3	1947.9	9023.46	1527.73	3846.7	2015.98	3530.29
AT1G66150	TMK1 TRANSMEMBRANE KINASE 1	Lus10016952	11.2	0.8465	740.088	517.068	389.328	485.646	331.72	501.975	389.039	517.06	369.176	527.008	327.777	547.404	388.31	250.319	215.108	285.333	194.395	262.351	239.416	284.696	232.388	293.709	255.696	308.935	277.18	318.775	291.035	305.783	310.913	554.915	768.662	687.789	715.986	1040.78	900.811	1282.01	1185.71	337.141	1218.58	1277.41	1611.01	514.436	1340.31	1001.03	680.571
AT4G01660	ATABC1, ARABIDOPSIS THALIANA ABC TRANSPORTER 1	Lus10038017	16.3	0.8393	191.798	79.8369	17.9228	68.1519	49.2873	69.4042	37.2114	90.3471	18.4682	106.178	24.9751	114.441	46.3198	31.1753	24.3256	37.4273	16.3948	23.9307	12.3836	17.514	22.8776	46.931	9.3646	35.7323	14.7736	25.0549	20.1323	19.0547	30.2072	52.4547	33.2394	58.5016	109.185	202.66	97.2754	104.424	197.06	58.715	162.625	162.535	300.686	78.379	204.954	226.2	107.573
AT1G29470	Putative S-adenosyl-L-methionine-dependent methyltransferase	Lus10029736	19	0.839	6779.11	3844.65	1519.42	3793.38	1602.26	4015.35	1924.28	3685.6	1538.43	4206.43	1761.14	3753.69	2484.24	2189.61	1894.27	1533.71	1339.69	982.931	1390.68	1138.78	1176.79	1996.52	1154.3	1534.63	1582.88	1668.27	1500.38	1483.09	1469.47	2412.92	3020.63	3220.75	2754.31	4652.01	3011.38	4119.85	9029.61	5071.34	4258.11	5812.12	7898.52	3557	4120.34	2833.82	4462.08
AT5G19980	GONST4	Lus10017759	15.2	0.8382	257.165	244.966	149.948	266.587	134.042	264.36	101.357	245.672	99.9414	261.334	112.204	260.133	157.03	126.841	125.451	127.172	105.395	85.0869	119.295	80.1173	104.755	150.57	125.405	108.313	147.736	122.962	98.1889	103.44	129.301	231.905	245.141	248.237	245.921	305.541	204.809	276.827	468.491	220.554	237.997	304.027	558.206	162.959	428.415	419.936	270.171
AT1G64650	Sugar-tranasporters	Lus10003219	16.9	0.8381	2367.48	1123.49	311.446	1321.88	374.775	1251.91	357.58	1374.94	425.548	1410.17	410.34	1368.72	830.844	483.523	348.204	286.54	198.611	196.763	320.735	177.749	203.089	554.176	200.322	294.047	347.531	244.381	233.464	262.683	260.445	811.667	648.169	787.4	726.143	1979.9	1218.42	2858.25	5481.99	2753.57	1306.3	1990.17	4510.4	1031.19	1995.28	1640.63	2470.26
AT4G03550	ATGSL5, PMR4, GLUCAN SYNTHASE-LIKE 5	Lus10031648	80.2	0.8317	599.763	674.037	394.793	752.463	445.881	672.883	374.164	743.496	436.253	833.54	430.075	723.844	519.766	286.69	236.306	213.295	238.896	188.786	246.846	230.663	206.701	234.264	241.852	249.009	216.327	220.483	269.843	185.103	187.874	328.532	307.465	393.7	478.291	1621.98	1013.53	1205.43	1663.58	922.468	1735.71	1974.96	1896.99	1004.37	1690.7	742.329	818.632
AT4G36660	polyol transporter, putative	Lus10026030	27.3	0.8314	185.468	72.7299	21.1861	87.3936	49.523	61.2432	10.0645	55.8635	12.7479	90.9281	8.7332	84.4095	51.9086	39.4276	29.1907	20.1222	18.7369	15.9538	33.0229	17.8866	28.898	53.1884	19.1365	22.7048	27.4366	18.8875	22.6046	28.1284	22.4712	27.6077	8.3099	18.9735	72.6576	112.078	55.6567	100.713	188.928	110.904	109.043	119.637	210.171	60.758	109.925	96.7836	105.147
AT5G17770	CBR1, ATCBR - NADH:CYTOCHROME B5 REDUCTASE 1	Lus10026774	39.4	0.8309	240.104	182.453	86.6097	228.604	116.044	188.501	109.907	209.425	124.416	190.969	106.391	182.092	135.728	114.309	87.9197	100.209	52.9318	95.7227	93.2895	85.3342	80.6735	96.9906	69.217	83.3753	96.7317	69.7681	81.9418	72.5893	75.5179	124.235	155.81	118.584	287.521	336.336	228.395	339.497	482.471	235.683	356.045	303.9	383.327	162.9	296.957	268.199	289.935
AT3G54350	EMB1967 EMBRYO DEFECTIVE 1967	Lus10041808	20.4	0.8265	835.503	878.794	535.391	755.3	594.038	842.236	528.586	904.865	673.359	863.774	562.614	807.49	633.027	638.482	575.127	649.544	542.433	564.144	564.691	553.741	596.824	585.855	583.459	652.486	644.057	577.419	584.895	552.586	667.136	568.719	621.162	673.559	652.914	926.229	772.452	872.864	812.878	654.37	828.873	923.944	1127.51	710.413	1303.65	808.806	676.734
AT4G19490	ATVPS54 Vps54-like protein	Lus10038410	82.5	0.8233	628.329	401.521	164.685	406.345	214.678	435.051	169.741	538.523	191.915	471.522	171.462	438.894	247.686	383.273	301.985	309.077	303.07	284.952	295.967	266.064	297.81	349.636	333.056	309.68	304.617	349.227	339.423	297.616	303.913	339.575	326.162	362.078	379.023	974.866	625.059	639.598	1077.13	631.735	779.055	1004.78	1515.5	658.3	1282.63	654.463	584.476
AT4G01660	ATABC1, ARABIDOPSIS THALIANA ABC TRANSPORTER 1	Lus10010085	10.6	0.8218	137.993	159.278	99.1453	192.913	132.159	164.846	86.7679	186.21	129.564	156.866	105.166	174.68	124.551	106.363	82.3596	97.7938	69.795	96.1658	68.5224	105.457	108.367	99.7283	79.396	132.507	88.6414	80.1756	93.2441	97.9956	93.5685	96.627	76.8662	99.6109	94.7748	174.817	108.074	159.685	252.106	60.5963	166.514	216.748	310.13	64.1905	232.132	285.558	134.857
AT3G58050	similar to unknown protein	Lus10016244	47.6	0.8217	638.437	524	516.626	497.981	474.409	500.867	458.457	522.791	468.096	539.254	516.08	553.447	523.066	343.845	299.205	253.942	334.922	358.96	380.589	389.035	373.667	323.824	354.228	299.63	300.748	296.804	307.635	278.108	281.074	323.01	280.458	336.78	435.246	696.323	727.872	834.124	942.525	836.434	1000.08	1110.48	1389.32	1194.15	1271.2	690.211	653.088
AT4G03560	FOU2, ATCCH1, calcium channel/ voltage-gated calcium channel	Lus10039829	26.3	0.8202	691.317	453.554	132.905	424.024	224.914	507.776	150.932	468.498	264.481	440.745	106.391	492.065	256.119	332.231	263.412	313.101	279.18	298.247	324.45	250.786	290.585	347.289	326.134	311.168	378.485	369.271	246.179	288.543	345.909	314.728	469.507	447.459	351.803	563.005	482.06	592.417	765.818	697.347	824.181	856.116	1302.25	555	932.594	680.209	33.1415
AT5G67470	ATFH6	Lus10011524	30.5	0.819	1400.92	688.795	448.82	696.41	394.772	754.885	462.963	737.065	382.55	802.713	348.214	779.84	528.449	332.231	240.129	401.237	271.217	300.02	208.457	277.243	195.864	380.532	216.201	429.532	247.985	243.611	212.272	328.467	202.977	1043.57	631.549	929.702	498.382	843.695	721.025	549.713	1197.52	1028.22	845.981	1177.27	2945.41	1081.57	2277.74	1430.45	1405.58
AT4G03560	FOU2, ATCCH1, CALCIUM CHANNEL 1	Lus10018594	19.6	0.8187	152.562	331.998	61.3956	332.669	71.1079	287.251	107.663	369.637	111.695	330.692	62.8277	365.852	176.765	129.286	85.8347	107.453	82.4424	92.1774	92.8768	69.3108	84.6872	133.362	88.7607	153.351	114.319	101.761	115.496	111.606	114.566	231.905	317.852	279.859	171.47	364.477	355.954	444.71	450.213	529.395	451.25	520.05	646.108	293.409	501.618	152.803	142.881
AT5G65630	GTE7, GLOBAL TRANSCRIPTION FACTOR GROUP E 7	Lus10020470	25.7	0.8181	1684.19	1268.39	568.414	1089.87	587.275	1131.53	521.568	1252.06	633.289	1229.77	517.227	1381.55	749.132	744.845	668.26	596.422	614.102	476.841	668.3	668.513	695.96	609.711	541.521	590.699	574.058	506.109	550.988	472.284	597.144	491.418	631.549	702.02	852.945	1286.74	1089.59	1314.62	1276.96	856.756	1057.1	1344.94	1572.89	948.131	1609.74	967.957	1161.09
AT1G62020	coatomer protein complex, subunit alpha, putative	Lus10011454	82.3	0.8179	2557.69	1603.64	694.21	1661.64	843.124	1561.45	733.544	1712.33	829.072	1697.82	723.022	1621.75	1089.94	914.781	704.748	674.496	755.566	614.664	706.689	736.706	667.463	777.489	615.624	649.136	699.282	738.926	702.51	581.168	656.821	825.471	770.739	885.43	1376.29	3163.13	1991.4	2479.35	3510.29	2106.35	2875.12	3484.21	5375.79	2544.73	3449.3	1387.64	1652.36
AT3G01040	GAUT13 Galacturonosyltransferase 13	Lus10030703	20.5	0.8178	359.57	439.85	315.694	429.715	347.542	424.325	324.662	478.631	329.652	472.876	313.307	458.359	366.342	195.915	220.321	179.892	184.559	194.104	190.707	217.621	166.163	217.838	219.052	203.6	233.211	201.595	201.676	163.78	203.346	278.838	195.282	196.06	225.716	383.481	324.87	308.933	452.387	441.577	387.603	426.439	717.519	364.072	525.086	334.07	347.899
AT1G60790	TBL2, GDSL/SGNH-like Acyl-Esterase family	Lus10029126	41.1	0.8174	89.9576	41.1483	18.8033	59.7862	26.467	44.2982	22.89	46.8542	19.1219	50.0797	22.6549	53.5023	26.5718	46.763	31.2758	29.3784	50.5897	40.3275	59.0284	32.0469	53.381	50.0597	43.9732	36.8489	43.6171	42.015	38.4985	48.0904	36.4696	55.2155	93.4859	71.1506	65.1161	112.54	80.0915	158.841	335.611	98.4789	171.289	222.418	601.798	121.022	361.662	344.373	169.885
AT1G15690	FUGU5, vacuolar-type H+-pumping pyrophosphatase 1	Lus10038111	65.8	0.8167	4358.23	6596.36	1456.29	6951.25	2332.11	7008.12	1536.26	7754.43	2238.88	7421.18	1809.17	6423.44	3474.4	1967.1	1780.64	1654.45	1557.04	1485.47	1575.19	1184.62	1320.08	1969.54	1440.53	1628.8	2455.58	1460.12	1550.89	1591.97	2502.04	2208.62	2721.48	3087.94	2030.65	6431.18	5273.73	6684.54	10111.9	4654.42	5370.26	5927.31	16564.1	4031.66	7842	2810.73	2862.54
AT4G38200	ARF guanine-nucleotide exchange factors. Functions as regulators of post-Golgi trafficking.	Lus10015863	106.6	0.8161	850.901	863.975	464.943	867.738	461.115	808.985	458.457	866.833	471.91	892.268	475.959	853.874	540.125	603.028	544.894	619.361	596.302	578.768	622.481	609.264	616.892	601.107	603.41	594.421	562.099	649.5	594.078	568.011	610.405	665.346	623.239	724.155	793.401	1948.72	1334.36	1642.32	2212.53	1242.72	1728.33	1954.9	2754.08	1357.4	2151.33	771.248	737.18
AT3G14940	ATPPC3 PHOSPHOENOLPYRUVATE CARBOXYLASE 3	Lus10000065	31.2	0.8159	125.721	137.492	133.125	136.471	105.692	114.19	48.2915	121.706	124.416	138.774	113.3	110.867	118.962	91.6921	103.558	71.2326	85.7214	64.7015	74.3015	101.358	102.347	73.1341	78.5817	63.2759	94.2694	67.8409	121.147	49.9052	83.2539	60.737	74.7887	86.9619	82.9872	306.063	268.365	451.68	436.378	423.586	348.991	448.679	999.516	476.791	904.568	233.553	164.093
AT1G35220	hypothetical protein	Lus10010355	95.5	0.8145	531.657	474.726	297.733	474.443	375.715	469.265	254.745	601.506	365.88	536.976	335.937	467.741	380.932	238.705	201.903	181.502	216.411	202.081	239.829	238.116	202.286	208.843	214.573	214.766	232.508	232.432	220.395	153.345	195.978	184.972	166.197	218.195	299.938	639.707	460.65	466.301	675.535	427.565	713.144	739.83	1019.67	556.048	730.381	361.176	371.151
AT3G11950	ATHST homogentisate farnesyltransferase	Lus10016218	72.7	0.8138	42.014	47.6491	25.2912	36.8645	18.1739	40.7826	27.9131	64.5698	28.0021	53.2277	12.7744	68.4342	29.6781	24.1456	9.3827	12.0733	14.9895	14.6243	15.2731	12.6697	19.6667	18.3813	11.4004	15.6329	9.1455	16.1893	10.2426	15.8789	17.3139	22.0862	37.3943	34.7847	25.4767	73.4877	56.5819	64.0373	77.1104	48.3086	72.0228	75.4992	165.117	45.0959	80.4217	24.6252	25.7297
AT1G04910	GDP-fucose protein O-fucosyltransferase	Lus10032603	37.7	0.8124	130.155	141.867	67.4047	149.633	80.0484	154.092	51.8187	176.087	39.7831	133.62	43.6146	148.986	82.2105	57.766	45.1762	48.6957	33.7264	38.9981	33.0229	30.1837	44.1497	53.1884	27.2797	50.2485	56.632	53.5789	47.6817	54.442	53.7835	121.474	91.4084	86.9619	162.112	213.407	104.017	170.059	249.754	60.7531	211.576	226.287	204.485	29.8595	182.351	71.9455	83.0704
AT4G01810	protein transport protein-related	Lus10007190	63.6	0.8116	699.76	523.736	308.546	572.488	347.72	546.365	293.489	622.12	350.34	628.082	400.434	592.385	429.79	532.425	487.555	465.225	496.06	461.774	476.355	478.468	531	538.533	493.07	480.897	541.697	522.298	462.335	516.292	515.364	516.264	550.528	569.205	753.408	878.279	741.802	874.447	1116.25	570.57	796.294	809.571	1062.77	709.204	1090.87	781.813	843.038
AT5G64740	PRC1, IXR2, CELLULOSE SYNTHASE 6	Lus10003525	74.6	0.8111	1042.06	469.622	77.1558	500.426	121.219	449.566	104.1	513.853	200.509	643.148	101.75	620.328	296.713	303.195	119.891	90.5498	113.827	53.1793	114.342	51.4241	130.844	274.155	100.568	162.656	151.957	116.023	106.666	53.0809	128.933	82.8232	74.7887	151.788	115.305	714.046	529.142	694.754	1505.34	852.347	595.109	634.153	3710.99	813.626	1598.47	481.476	818.239
AT2G36390	SBE2.1, BE3 STARCH BRANCHING ENZYME 2.1	Lus10014382	80.2	0.8098	642.423	265.461	91.0121	361.733	133.747	268.518	28.6611	270.634	30.2764	304.432	55.8925	301.457	115.743	59.9055	38.226	34.6102	54.337	46.975	70.9992	31.3016	69.8368	65.7033	56.5951	44.6653	77.0336	50.4951	94.3037	37.202	76.2546	380.987	311.62	412.674	314.873	654.259	545.52	1521.09	1080.91	664.972	575.879	635.909	2086.97	763.838	1464.74	1168.04	854.311
AT1G76400	ribophorin I family protein	Lus10025159	55	0.8088	1546.4	1208.89	826.416	1372.18	844.831	1130.18	790.921	1275.07	756.166	1191.46	847.144	1241.79	864.682	973.77	882.325	960.634	870.329	842.892	887.49	819.805	873.361	952.698	877.428	933.506	1147.41	1013.37	862.861	981.317	1104.4	908.294	1263.1	967.649	1417.45	1712.81	1373.49	1662.49	1798.63	1195.97	1811.59	1778.37	1883.3	1276.48	1514.17	994.355	1029.06
AT1G26850	Putative S-adenosyl-L-methionine-dependent methyltransferase	Lus10036747	40.8	0.8087	1545.82	1234.12	732.878	1256.13	757.432	1180.71	768.28	1282.02	659.562	1393.57	782.382	1303.5	923.178	664.462	745.407	668.459	511.986	526.475	656.742	532.873	698.769	689.885	664.076	636.853	852.997	614.037	740.655	596.14	744.864	1165.05	1732.6	1600.1	1085.4	1898.59	1444.2	2079.5	2827.76	1482.93	2190.44	2351.49	2038.28	989.762	1864.79	795.006	1247.2
AT1G35220	hypothetical protein	Lus10036487	118.7	0.8083	362.75	292.501	113.079	296.534	97.2798	243.091	111.902	297.083	127.916	332.402	100.5	313.44	142.371	105.446	73.3244	72.0375	92.7477	65.1446	78.4293	78.6267	79.8708	96.2084	75.7316	65.5092	79.1441	90.583	73.8182	42.1925	61.8878	49.6939	47.7817	91.7052	95.3176	381.229	320.859	273.423	430.016	298.964	426.574	500.751	667.369	352.346	538.28	144.065	167.074
AT1G53470	MSL4 mechanosensitive ion channel domain-containing protein	Lus10013692	59.7	0.8052	99.6534	9.3998	0	7.3612	0	7.2388	0	6.7501	4.7805	8.8853	11.6014	9.1547	0	2.1395	6.9502	5.6342	13.5843	38.9981	11.1451	11.5518	5.619	11.3416	4.8859	4.4665	9.4972	4.2401	6.3576	15.8789	11.0513	63.4978	27.007	55.3394	93.1186	375.627	289.065	308.249	525.36	198.957	312.841	488.389	684.54	264.41	380.896	483.41	217.324
AT4G16660	heat shock protein 70, putative	Lus10027310	34.3	0.8037	1201.48	1178.46	811.977	1272.3	650.442	1032.49	506.712	1134.16	571.429	1011.18	497.518	993.776	591.41	621.672	564.007	523.982	475.918	706.841	724.439	645.41	573.545	563.954	484.112	505.091	465.367	397.795	432.314	513.116	449.055	612.892	739.577	561.299	785.397	1070.87	687.996	734.269	1464.5	397.482	765.162	913.553	2393.75	440.45	1234.09	775.98	611.806
AT4G04910	NSF ATPase family	Lus10011177	104.3	0.8008	939.621	794.258	395.998	806.504	557.75	727.769	423.507	821.698	478.937	819.001	510.943	751.942	543.619	475.576	361.409	313.101	410.338	353.199	324.45	302.582	413	435.285	289.897	261.292	346.475	318.004	292.447	328.92	268.917	369.944	423.803	381.051	646.196	1131.31	688.811	981.628	1310.98	610.02	1178.89	1304.13	1464.94	734.491	841.587	446.169	563.672
AT1G13980	VAN7, EMB30, GN	Lus10036789	126.7	0.7989	440.84	310.914	207.679	354.311	215.207	290.779	165.733	306.341	171.227	348.438	186.556	334.19	226.883	171.77	120.586	154.136	139.121	140.925	168.004	196.008	162.551	182.64	155.535	174.567	179.042	171.53	178.718	166.048	159.14	218.101	238.908	234.007	279.388	805.53	567.089	589.953	839.613	510.562	750.082	820.105	1123.82	679.386	728.991	292.723	287.974
AT4G34450		Lus10040465	121	0.7985	2211.74	1070.45	391.348	1019.99	487.113	1014.79	313.618	1078.73	487.137	1139.82	482.945	1064.12	658.838	644.289	491.725	524.384	359.749	398.845	430.536	334.257	451.932	609.32	381.101	494.669	548.38	505.723	453.152	447.785	559.201	703.997	797.746	664.073	956.202	1904.57	1046.97	1611.62	2338.72	1332.94	1636	2047.5	4194.99	1092.75	2027.27	765.047	866.205
AT1G45207		Lus10005708	28.2	0.7984	287.058	391.99	136.57	339.759	137.393	347.056	117.691	507.483	191.888	446.566	151.804	325.283	177.832	106.057	63.9416	70.8301	52.4633	49.634	55.7261	59.9948	59.4014	91.5154	55.7808	67.7424	78.4406	43.1715	51.5668	78.9409	64.0981	107.67	182.817	110.679	612.734	691.177	324.16	418.826	698.986	209.01	405.311	413.055	594.151	135.365	726.654	483.526	433.731
AT5G64740	PRC1, IXR2, CELLULOSE SYNTHASE 6	Lus10041063	93.2	0.7953	5519.36	4267.15	2288.47	4269.52	2429.08	4022.89	2117.16	4530.57	2175.67	4919.22	1885.08	4622.11	3057.66	1702.11	1414.71	1413.79	1214.62	1256.36	1278.4	1180.15	1121.4	1941.38	1237.76	1605.72	1583.94	1457.42	1209.35	1379.65	1456.94	2887.77	2904.29	2964.61	2242.05	4782.32	4709.53	5899.69	7544.24	6012.81	6256.44	6861.47	8105.75	3690.92	4298.5	2629.79	2311.81
AT4G21700		Lus10005493	104.9	0.7953	298.393	293.327	151.929	300.44	178.683	284.906	188.356	321.009	200.428	318.793	147.608	273.038	207.51	188.274	197.385	195.99	145.211	149.788	185.341	188.555	164.157	168.56	198.286	182.756	214.92	180.01	187.548	189.64	175.717	262.273	218.134	227.682	295.137	544.747	331.148	392.735	525.696	279.562	365.613	378.821	553.765	281.707	455.581	262.303	261.762
AT4G07960	ATCSLC12	Lus10018651	51.6	0.795	627.933	352.08	209.324	366.86	254.908	307.683	300.775	357.201	251.706	364.745	224.905	337.33	255.327	239.928	183.832	142.063	113.827	136.05	176.672	126.324	164.959	223.313	109.526	182.011	147.032	129.514	162.471	117.504	145.51	184.972	193.204	180.248	551.546	701.284	493.074	558.866	914.086	365.93	495.57	478.609	785.47	368.287	591.738	737.333	604.962
AT5G64740	PRC1, IXR2, CELLULOSE SYNTHASE 6	Lus10006161	117.4	0.7947	3951.97	1631.89	711.588	1608.87	829.359	1557.66	772.537	1705	721.926	1814.23	575.337	1748.18	1036.21	1258.32	1159.29	1042.73	877.824	900.503	982.843	800.8	889.817	1303.51	1052.91	1103.23	1154.45	1024.17	880.521	964.984	1106.98	2164.45	2382.85	2316.35	2029.09	4551.74	4364.39	4958.68	6145.49	5329.5	4299.82	4383.79	6902.15	2590.46	3337.74	1658.16	1816.74
AT1G62020		Lus10035883	126.8	0.7943	1364.42	1201.29	809.154	1181.28	861.533	1175.65	789.139	1297.92	902.265	1297.02	876.966	1199.49	1018.48	982.022	942.097	968.28	947.151	1011.74	965.506	939.049	1015.84	974.99	976.774	934.25	933.548	930.885	917.607	913.718	996.468	952.467	1119.75	1086.23	1206.13	1724.53	1333.6	1733.9	2051.2	1518.81	1763.94	1957.25	3015.95	1648.6	1830.54	1193.8	1265.92
AT3G05420	ACBP4	Lus10029902	113.1	0.7928	1196.96	667.571	328.813	777.223	411.299	668.436	385.013	710.935	298.435	738.372	362.111	702.819	450.58	495.137	383.65	492.591	399.096	420.116	414.85	373.384	384.102	586.246	381.508	418.365	449.89	403.962	392.049	428.731	477.052	574.241	592.077	551.813	535.526	895.731	587.28	676.971	1082.01	768.253	778.506	924.315	1621.27	437.453	948.737	714.159	707.272
AT5G66760	SDH1-1	Lus10024015	81.8	0.7914	888.147	1117.51	991.981	1070.3	750.314	1279.03	1003.15	1303.85	1022.08	1208.02	925.872	1227.23	1134.85	798.027	785.023	735.265	758.376	837.574	843.322	863.776	899.851	939.401	760.573	794.299	850.887	784.796	805.996	737.235	791.648	632.217	764.507	611.895	754.968	1862.54	1180.42	1653.39	2105.34	1087.97	1522.84	1772.8	2562.86	1154.11	1464.79	777.625	800.93
AT5G54830		Lus10041448	80.7	0.791	345.802	498.981	345.751	464.015	415.945	444.216	235.65	466.024	261.553	520.9	226.13	440.259	295.615	198.666	175.492	179.892	182.685	148.016	194.422	182.22	176.197	188.115	162.456	156.329	199.795	176.926	178.012	152.438	177.191	198.776	238.908	238.75	189.32	353.312	315.198	317.723	415.459	426.506	370.71	366.341	646.455	375.102	559.857	351.41	350.312
AT3G62720	ATXT1, XXT1	Lus10037521	93.7	0.7895	163.267	73.8544	42.152	71.889	33.9365	76.558	44.515	72.1852	73.1923	87.6865	63.3755	92.6697	67.1219	53.1814	30.2333	25.7564	34.1948	26.5896	40.0402	43.2261	27.2925	47.322	39.9016	36.1045	36.5822	32.7641	44.8561	29.0357	43.4688	35.89	39.4718	50.5959	60.5119	101.031	79.5823	154.501	173.643	181.789	95.7574	127.087	244.187	99.3135	191.31	88.2228	87.2411
AT2G02910		Lus10036741	109.9	0.7895	121.814	91.1079	33.7216	74.2305	43.2293	66.836	24.3859	92.0166	47.7235	93.2212	59.2572	80.6172	68.0513	42.7896	39.2685	44.6713	21.079	33.6802	42.1042	39.127	38.1293	35.1982	31.7584	38.3377	37.6374	50.8807	48.0347	40.8315	33.8909	69.0193	91.4084	101.192	111.62	146.05	105.652	141.623	187.752	162.995	138.881	194.993	207.678	110.939	180.096	112.549	130.528
AT1G61850		Lus10018349	131.3	0.7894	733.025	556.97	361.952	526.14	391.478	539.182	360.609	539.746	453.523	558.422	402.155	531.405	421.163	458.46	449.676	455.567	459.054	428.536	464.797	479.213	464.776	502.161	429.146	438.837	465.015	507.265	493.77	434.175	424.742	317.489	338.627	407.93	412.603	790.524	582.205	580.493	912.377	597.517	791.436	852.296	1336.54	783.386	1111.48	715.323	694.883
AT1G78570	ATRHM1, RHM1, R...	Lus10013695	99.9	0.7889	849.066	499.596	236.596	487.827	242.321	469.445	251.984	489.305	207.796	536.674	262.732	515.109	330.133	321.228	287.042	317.931	212.196	236.648	227.858	210.913	321.089	364.497	266.282	316.007	310.948	240.141	214.744	268.58	299.125	342.336	461.197	501.217	305.427	497.252	203.406	402.851	790.202	398.207	379.442	567.32	1493.54	267.468	1061.53	773.78	501.322
AT4G00740	(SAM)-dependent methyltransferase QUA3	Lus10018848	111.6	0.7879	871.289	388.695	247.371	391.346	239.146	425.244	250.969	456.728	244.446	419.495	294.642	418.06	288.473	393.97	361.757	358.98	288.08	355.415	344.263	342.455	356.81	445.453	312.698	362.161	387.63	333.037	326.001	405.139	313.491	436.202	523.521	423.742	437.122	692.975	467.128	589.389	805.841	445.34	602.957	782.22	972.93	436.702	841.915	679.779	680.214
AT1G43690		Lus10005002	107.1	0.7879	280.663	306.285	167.909	357.656	155.567	368.048	274.394	412.497	276.575	349.941	337.084	379.526	350.505	158.322	149.429	137.636	150.832	134.721	165.94	150.173	167.769	180.684	116.448	161.54	166.73	143.006	158.586	135.198	156.193	149.082	199.436	189.735	245.148	500.236	358.174	435.709	521.315	438.677	426.316	432.663	645.609	416.441	517.401	272.843	347.108
AT1G79570		Lus10031173	147.8	0.7873	1187.27	1137.11	886.051	1227.4	821.127	1108.59	774.301	1134.34	817.292	1220.2	663.739	1194.45	836.851	1172.74	860.085	875.316	841.287	786.167	907.716	862.285	1012.63	987.505	787.446	952.116	1011.29	991.017	875.223	764.91	852.063	847.557	617.007	752.616	1133.18	1800.89	1323.62	1352.79	1759.88	959.155	1721.47	1838.25	2832.48	1895.94	2402.75	1510.98	1071.59
AT4G00740	(SAM)-dependent methyltransferase QUA3	Lus10041363	82.9	0.7872	365.62	217.03	55.9697	222.248	68.5205	230.231	83.9887	239.291	46.13	280.721	61.0295	232.217	119.891	91.3864	66.3742	74.4521	44.5002	42.5434	53.6622	41.3629	35.7211	107.159	67.9956	73.3256	87.2343	66.2991	52.2732	74.8576	75.1495	179.45	224.366	218.195	178.07	226.646	162.311	251.998	311.63	184.592	306.879	350.862	334.044	87.6792	299.07	151.289	133.776
AT1G80350	FTR, FRC2, FRA2...	Lus10011477	86.7	0.787	696.899	434.491	192.501	448.958	219.853	421.593	152.142	454.271	184.288	461.713	179.621	456.155	237.494	275.382	213.023	291.369	235.617	206.513	231.16	207.56	220.347	316.393	230.452	272.459	264.869	232.432	238.762	222.758	275.18	519.025	523.521	458.526	680.346	936.179	559.218	761.086	827.243	486.045	681.945	772.874	789.985	658.241	556.334	506.343	491.27
AT3G19870		Lus10012903	123.4	0.7861	361.566	401.723	141.699	549.013	179.682	374.059	188.587	514.73	212.004	460.206	212.079	506.345	237.799	138.761	129.621	142.063	112.89	97.4954	116.406	87.5699	132.449	147.05	127.848	122.83	136.831	88.2703	114.083	116.143	117.513	118.713	132.958	145.464	207.729	400.814	369.018	347.953	507.45	279.445	441.004	486.466	592.696	370.758	412.571	272.955	305.567
AT2G46210	AtSLD2	Lus10041083	64.7	0.7856	1382.42	582.077	255.399	556.652	295.726	553.339	232.354	662.951	287.158	615.085	235.959	658.029	342.003	139.066	209.2	66.0008	96.9635	57.1677	175.847	31.6743	111.98	134.144	144.541	74.4422	103.415	82.8739	171.301	65.7841	88.4111	864.122	853.838	1094.14	566.829	858.321	538.283	814.107	2102.45	802.608	907.882	1063.38	2068.13	320.655	1691.67	1581.49	1842.21
AT5G11700		Lus10007461	137.9	0.7849	534.089	751.432	667.493	790.607	570.689	707.937	373.148	779.533	669.777	862.982	619.345	775.231	607.509	384.801	336.389	346.907	325.554	284.066	408.245	315.625	333.13	382.878	350.971	395.288	336.626	315.306	370.504	283.098	362.117	386.508	363.556	433.228	503.458	1253.59	907.692	1002.45	1288.75	675.046	885.755	1033.12	1670.49	697.222	1245.58	957.153	704.907
AT1G15690	FUGU5, AtVHP1;1...	Lus10038114	122.6	0.7839	7183.96	4821.25	1320.48	4877.6	1877.93	5053.51	1398.15	5732.18	2003.16	5272.92	1566.22	4860.33	2762.91	3273.41	3299.6	2954.74	2751.05	2456.44	3069.06	1897.48	2203.07	3440.43	2930.32	2861.56	4281.87	2762.59	2838.65	2738.89	3999.5	2907.09	3807.99	3911.7	3170.42	6431.01	5392.96	6906.06	10139.8	4616.46	5206.76	5989.95	17815.6	4377.26	8396.7	5507.23	6065.8
AT4G34450		Lus10042326	154.4	0.7829	2356.02	1709.11	945.504	1764.87	1021.93	1639.18	892.187	1719.07	893.767	1826.46	1041.42	1739.58	1221.64	1292.55	1180.49	1161.05	1060.51	1024.14	1222.26	1122.76	1160.33	1249.15	1089.56	1102.86	1296.91	1135.56	1149.66	960.901	1290.07	1104.31	1032.5	1173.2	1425.22	2490.88	1549.22	2011.03	2721.8	1758.86	2211.51	2833.75	3569.41	1877.26	2567.04	1326.26	1541.33
AT5G64740	PRC1, IXR2, CELLULOSE SYNTHASE 6	Lus10002940	96.2	0.7824	2008.22	2561.01	820.627	2896.78	1060.92	2867.46	1092.21	3344.83	1327.81	3302.58	1088.03	3427.18	2192.08	833.787	476.782	444.298	371.459	322.178	370.269	169.55	408.585	1188.92	379.065	649.881	510.743	353.081	296.333	392.436	514.627	552.155	442.5	664.073	474.761	1372.63	1016.91	1240.09	3084.94	1470.28	1124.19	1407.5	6539.77	1252.28	2792.76	1176.53	1926.36
AT4G32640		Lus10000939	161.3	0.7821	1401.78	1447.55	845.594	1538.11	907	1515.32	890.478	1520.95	955.314	1621.51	1040.09	1428.44	1139.87	964.906	803.093	739.692	831.919	739.635	856.118	764.654	866.137	894.817	800.067	761.172	760.838	692.671	899.594	591.603	707.658	565.958	664.788	627.707	845.979	1886.39	1070.4	1387.81	2497.37	1147.61	1970.82	2567.89	2838.82	1626.76	2687.33	1174.7	1183.74
AT5G45850		Lus10015280	140.8	0.7817	231.137	48.2992	8.6504	24.9852	5.6461	21.9397	9.0489	21.7988	0	37.9624	5.2399	30.5109	9.9987	19.561	13.9004	10.866	18.2685	17.2833	15.2731	5.9622	9.6327	10.5595	4.0716	18.6106	14.0701	7.3237	12.3619	17.6936	9.5779	284.36	284.613	265.629	91.5639	170.163	158.918	352.683	390.447	283.345	379.442	514.857	689.175	255.714	534.053	263.497	327.13
AT4G01220	MGP4	Lus10008735	33.2	0.7816	342.648	276.723	161.421	245.391	178.859	262.925	178.808	246.592	125.696	262.891	188.954	273.057	213.903	206.918	205.378	188.344	225.78	172.833	189.881	203.833	193.857	235.046	200.729	192.805	220.9	219.712	214.744	208.694	244.236	207.058	249.296	216.614	189.826	205.099	280.612	476.445	356.111	266.804	329.544	356.9	369.362	207.987	323.225	269.972	282.992
AT1G07670	ATECA4	Lus10038484	81.7	0.7813	944.595	893.861	335.158	946.042	360.129	782.195	256.278	872.256	317.952	874.759	298.264	864.636	405.994	507.057	381.912	389.566	379.891	403.719	504.424	422.199	463.572	487.691	416.524	388.961	531.496	385.074	424.897	332.55	498.786	253.991	211.901	259.305	257.752	859.014	329.436	267.647	1026.81	566.846	622.8	790.168	1474.89	522.953	1132.31	835.15	644.024
AT3G14810	MSL5	Lus10005555	99.4	0.7812	19.1378	6.2373	5.8275	4.7961	0	7.0436	4.5245	1.8515	0	5.8559	0	3.8575	4.2851	7.3354	0.3474	2.0122	0	0	1.6511	2.6085	1.2041	1.9555	1.2215	1.8611	2.1105	1.1564	1.0596	0	2.5787	41.4116	12.4648	34.7847	44.7646	536.347	242.68	589.408	739.491	213.91	479.471	444.924	609.805	221.077	1049.28	228.848	143.176
AT5G19620	TOC75-V, EMB213...	Lus10031272	141.6	0.7811	174.792	230.541	174.138	237.138	219.325	235.238	185.327	192.42	210.356	216.187	213.329	229.995	173.185	146.096	156.379	138.038	158.327	154.663	169.242	164.706	171.782	159.956	142.506	146.279	159.343	136.067	167.769	126.124	158.035	182.211	170.352	170.762	262.908	425.315	416.004	685.399	680.61	265.276	424.755	425.876	557.176	237.352	463.276	417.008	376.555
AT5G11980		Lus10024994	112.3	0.7807	488.513	282.1	193.602	304.732	232.616	293.385	164.469	288.823	168.721	305.227	203.423	290.085	221.101	261.628	226.576	261.589	211.727	206.513	229.922	207.187	247.238	271.417	200.322	185.733	265.924	209.69	225.34	208.694	238.342	320.25	315.774	286.184	268.762	416.581	332.413	365.318	442.804	454.61	437.305	456.487	848.245	371.491	796.932	495.987	361.779
AT5G54440	CLUB, AtTRS130	Lus10021680	170.6	0.7803	560.144	824.232	188.253	930.419	268.081	772.01	176.278	882.158	265.707	977.275	215.598	858.785	403.468	212.726	148.039	143.27	146.148	91.2911	133.743	131.914	150.912	155.263	127.848	135.485	141.052	170.759	162.118	96.1808	140.721	126.996	110.106	189.735	333.647	931.95	659.102	737.123	988.085	535.255	899.553	1025.14	1177.76	601.126	1025.02	263.25	310.158
AT5G60760		Lus10021447	125.1	0.78	157.663	213.859	112.781	192.076	154.92	184.164	163.721	185.383	121.256	217.101	130.792	193.446	134.175	77.6326	86.5297	81.2937	51.5265	45.6456	76.3653	46.2072	74.2518	50.8419	61.481	56.5761	57.6872	51.6516	74.5247	34.9336	74.0444	49.6939	14.5422	44.2715	151.978	329.363	200.953	211.73	423.995	129.718	212.112	240.832	286.862	145.023	258.917	123.313	164.024
AT1G13980	VAN7, EMB30, GN	Lus10037140	151	0.7789	451.264	645.916	412.418	719.946	360.305	644.472	325.41	622.815	419.406	719.222	414.929	655.587	420.303	191.942	160.202	166.209	157.39	162.64	158.923	138.994	179.81	172.862	145.763	184.989	153.364	162.279	143.751	187.371	153.614	259.513	261.76	289.346	358.909	809.408	516.878	627.661	926.999	492.218	760.524	942.175	1154.61	583.523	707.546	389.005	386.696
AT1G06230	GTE4	Lus10034067	80.2	0.7784	908.924	944.654	686.181	909.955	599.156	882.338	604.31	963.291	745.244	1039.58	686.839	933.093	700.024	701.139	596.673	661.215	591.618	586.302	615.464	639.82	630.939	624.964	531.342	556.083	608.882	529.236	573.592	540.337	511.311	737.126	899.542	885.43	725.725	966.601	834.294	1005.12	1103.35	652.175	830.766	926.65	1416.18	709.808	1450.5	953.462	1032.95
AT3G16060		Lus10011449	170.4	0.7784	1036.61	446.21	181.287	468.089	264.672	505.572	369.676	540.193	399.998	551.272	262.133	471.236	377.52	466.713	324.226	422.164	279.18	346.995	360.775	358.478	364.034	377.012	272.389	404.594	342.606	304.513	315.759	347.068	303.913	496.939	758.274	632.45	1027.77	1289.16	821.367	940.732	1155.2	743.285	1247.39	1408.15	1698.23	558.9	1216.78	604.61	658.945
AT1G61900		Lus10020048	82.2	0.7781	515.769	338.244	267.275	305.406	225.675	314.336	294.006	209.849	190.867	267.986	230.719	277.748	251.777	236.26	142.826	190.758	122.727	157.765	176.26	125.207	130.442	255.383	106.676	218.116	234.618	177.697	184.016	208.241	162.824	325.771	546.373	431.647	186.157	494.418	288.264	432.048	461.728	381.687	303.19	401.74	1004.97	254.14	755.282	702.062	548.976
AT5G26570	ATGWD3, OK1, PW...	Lus10037434	160.7	0.778	1182.97	559.719	376.171	485.04	295.315	515.222	366.933	214.693	162.946	583.478	350.483	540.127	402.913	628.702	530.994	529.214	583.655	600.483	584.918	485.921	623.715	642.954	590.381	605.96	612.399	718.111	659.773	587.52	658.295	1010.44	1155.07	1027.73	1053.03	1879.9	1465.49	1849.69	2301.26	1957.9	2062.08	1938.16	3862.21	1556.59	2691.44	2053.9	956.389
AT5G13390	NEF1	Lus10002569	138.1	0.778	283.168	572.22	328.709	586.986	351.307	534.748	330.968	612.549	343.966	627.904	341.048	545.792	365.968	269.88	224.143	212.49	227.185	219.365	247.672	258.238	223.157	256.556	206.43	199.133	241.653	184.25	210.859	199.167	197.083	248.47	295	262.467	269.623	613.655	373.137	465.457	782.555	303.707	552.246	659.434	683.558	230.743	486.08	268.124	334.504
AT4G30710	QWRF8	Lus10010779	97.6	0.7776	87.8496	49.3446	15.1384	35.9718	30.9373	31.1173	20.3601	50.4138	16.5344	46.3141	8.7332	38.6406	20.5526	29.6471	25.0206	26.5613	29.5106	24.3738	40.0402	27.2026	30.5034	12.5149	13.8434	28.6603	14.0701	27.7531	21.545	30.3968	17.6822	49.6939	89.3309	53.7583	64.7646	91.3578	60.0842	66.9185	74.4052	51.0522	72.492	151.249	148.944	44.7297	115.562	66.6238	64.2121
AT2G39750		Lus10030155	122.8	0.7761	469.274	263.291	147.383	233.626	145.686	234.751	153.407	264.975	124.47	266.42	150.553	233.396	163.242	231.981	177.924	179.088	115.232	157.322	181.213	144.956	180.612	193.199	165.307	185.733	221.252	160.351	159.292	197.806	138.143	209.819	280.458	213.452	261.164	398.398	303.103	346.411	436.831	276.387	368.033	423.274	509.402	235.155	324.645	275.293	358.32
AT5G37020	ARF8, ATARF8	Lus10033598	170	0.7748	268.373	91.8809	24.6309	82.6521	38.8186	88.4265	30.4247	100.012	68.0715	80.748	33.1347	101.605	61.7826	46.1517	26.7582	42.2566	18.7369	13.2948	23.116	21.2404	41.7415	32.0695	23.2081	29.4047	38.6927	23.8984	54.7456	35.3873	35.3645	157.364	124.648	107.516	413.508	609.426	478.62	566.679	645.39	379.041	819.133	1012.56	497.579	331.658	741.616	442.976	502.854
AT1G13980	VAN7, EMB30, GN	Lus10026627	162.3	0.7744	555.514	518.729	330.613	528.71	338.899	476.183	296.749	550.288	351.021	519.808	245.291	474.856	378.642	210.892	209.548	231.405	195.332	210.945	178.323	218.366	197.871	237.001	173.857	171.962	218.789	215.857	207.327	208.694	172.033	281.599	288.767	381.051	688.283	1188.99	799.711	736.829	1012.1	494.08	1050.92	1090.14	1166.63	743.348	1310.1	452.652	491.191
AT3G11950	ATHST	Lus10029325	141.2	0.7743	401.407	117.998	42.7738	123.365	35.7598	105.611	43.0008	162.113	99.2877	135.246	45.3355	135.559	88.1611	93.2203	75.7569	86.123	66.9843	67.3604	54.9005	37.2638	71.4422	161.13	61.0739	146.279	152.308	64.3717	57.9244	79.3946	108.304	121.474	199.436	192.897	179.359	238.035	157.498	210.055	288.937	175.341	255.098	320.548	625.067	97.6612	276.142	158.619	141.654
AT5G21040	FBX2	Lus10008402	119	0.7732	302.121	281.274	220.654	279.413	219.206	257.471	278.882	294.339	279.109	276.649	190.546	296.23	298.235	185.218	187.307	177.88	160.669	150.675	182.864	147.938	142.082	170.907	168.157	161.167	141.756	137.995	164.59	135.651	171.297	143.56	172.429	210.29	257.314	477.629	371.332	345.301	376.968	474.56	331.626	364.005	564.185	310.605	483.404	403.583	389.114
AT5G08500		Lus10019695	141.6	0.7723	1830.85	1425.56	1162.01	1467.45	1123.15	1487.67	1010.41	1491.63	831.157	1401.81	897.352	1371.3	1123.24	1531.87	1600.28	1608.97	1527.53	1409.69	1642.06	1606.07	1467.38	1466.98	1693.78	1403.24	1531.53	1564.58	1533.94	1528.01	1592.51	1347.26	1639.12	1364.51	1501.53	1950.51	1675.12	1865.41	2250.14	1869.47	2501.62	2380.66	2772.81	2074.18	2593.18	2027.31	1805.74
AT1G31730		Lus10037272	187	0.7718	490.087	578.106	525.057	733.885	440.53	626.328	483.572	614.813	427.346	697	406.221	598.428	506.037	325.507	278.007	291.772	301.196	235.762	289.776	279.479	299.415	368.017	326.541	293.675	362.304	313.764	282.558	279.469	352.539	375.465	351.091	314.644	298.916	538.743	532.766	670.622	746.446	645.179	780.113	852.462	1100.86	805.79	883.262	423.697	374.335
AT3G01810		Lus10041590	136.1	0.7715	496.042	639.574	278.088	696.133	303.372	651.006	275.853	714.891	279.817	769.134	282.467	752.021	465.974	200.806	94.8699	134.416	120.385	87.7458	97.8302	84.9616	131.245	233.482	98.5325	181.267	187.483	94.0522	114.083	152.891	105.357	380.987	328.239	343.104	491.404	777.561	809.663	819.682	878.186	487.593	658.342	680.929	860.771	186.192	669.758	268.456	432.739
AT5G62620		Lus10037238	144.9	0.7708	390.119	291.35	255.801	338.919	258.495	312.495	324.431	315.036	274.901	333.899	286.457	334.712	269.28	326.424	299.205	276.881	288.548	308.883	330.642	265.691	300.218	336.339	291.526	307.446	310.597	243.225	301.631	268.58	230.974	336.814	403.028	306.738	277.661	448.787	493.507	474.101	609.522	594.714	575.425	518.992	888.16	494.037	747.35	565.261	804.027
AT1G38065		Lus10028080	143.3	0.7701	230.498	77.6319	27.1952	98.4372	51.1701	113.532	23.8873	111.804	56.6851	82.0332	31.4138	105.919	70.2282	34.2316	21.198	28.1711	16.3948	14.6243	21.8777	16.3961	30.9048	43.4111	7.736	29.0325	21.8085	26.2113	18.7195	31.7578	36.4696	52.4547	139.19	60.0828	249.616	256.89	179.311	92.9409	224.695	116.078	229.014	274.435	404.25	108.367	228.42	234.847	173.164
AT3G02090	MPPBETA	Lus10004939	106.8	0.7692	1026.52	1042.75	813.919	1274.92	1006.05	1144.12	811.816	1200.47	790.094	1174.24	947.431	1081.74	884.499	895.22	790.583	745.326	757.439	832.699	783.467	849.243	923.933	830.678	708.049	776.805	735.512	760.898	754.783	884.229	703.606	585.284	706.337	551.813	694.928	1070.92	825.871	1026.83	1212.23	822.46	1066.56	1137.9	1582.3	815.415	1212.11	932.561	949.576
AT5G11980		Lus10026437	182.3	0.7689	1219.7	567.002	282.853	623.237	426.414	549.59	356.619	539.025	337.565	614.595	331.844	584.824	427.058	480.772	441.336	471.664	368.649	360.29	368.618	354.007	388.517	473.611	340.385	407.571	428.082	360.019	396.288	369.752	424.742	469.331	517.288	505.96	634.927	741.081	591.136	830.531	885.367	745.421	788.636	913.657	1205.09	511.131	761.516	699.489	697.76
AT4G30020		Lus10006973	118.3	0.7688	3958.18	3115.05	1950.29	3272.63	2051.73	2951.9	2142.44	2454.07	1337.27	3481.89	1683.12	2792.16	2215.53	790.386	503.193	553.763	400.033	339.461	446.634	379.719	535.415	696.925	418.967	588.466	563.858	456.384	544.984	433.721	456.423	1399.71	1836.48	1688.64	1817.69	2411	1837.81	3426.97	3951.13	2720.51	3169.03	4156.82	4144.61	2791.04	5708.53	2683.42	3673.18
AT1G76400		Lus10016038	167.6	0.7672	741.939	581.681	409.854	671.871	458.47	568.374	345.807	582.385	341.433	548.273	382.419	515.351	483.57	349.041	316.233	303.845	302.133	277.862	325.688	289.168	279.347	306.224	284.197	288.464	330.998	304.513	294.92	293.079	309.071	314.728	444.577	362.078	841.674	823.423	922.903	956.685	1064.55	665.462	977.133	938.844	945.537	713.539	884.116	520.467	534.952
AT4G18030		Lus10003014	137.3	0.7664	2912.91	1868.37	645.427	1835.87	781.78	1591.33	567.598	2059.61	677.745	2206.67	701.095	2058.14	1226.65	738.732	603.275	701.057	445.002	540.213	638.992	457.227	553.477	937.837	511.392	746.656	981.738	651.812	560.171	751.299	857.957	1234.07	1944.51	1715.52	1109.25	1537.14	955.987	1605.15	3194.6	2321.57	1800.43	2572.63	3917.56	1548.41	2063.78	1547.7	1719.18
AT4G15415	ATB'GAMMA, ATB'...	Lus10014618	138.4	0.7657	43.5688	32.7061	24.4107	49.5805	14.939	41.8842	25.6509	48.0499	41.6899	46.4327	17.4407	35.7429	21.7315	16.1988	15.6379	13.6831	22.4843	24.3738	16.0986	12.6697	11.6395	24.2476	16.6935	13.7718	8.0902	13.1056	12.7151	7.7126	12.5249	11.0431	8.3099	11.0679	34.9452	47.0477	59.8834	49.0167	62.745	72.6097	71.2193	55.2085	76.736	73.0651	72.6022	43.4358	34.9424
AT1G24040		Lus10030649	197.9	0.7656	29.3319	30.1936	8.6504	36.3629	31.1134	37.5189	23.8873	30.742	14.3414	35.457	12.2265	44.0683	28.6239	23.8399	11.4678	24.5491	13.1158	19.9422	5.3662	23.1036	15.2517	19.9457	12.2148	16.0051	16.1805	15.0329	13.4215	22.6842	12.5249	44.1724	76.8662	63.245	46.7892	83.1238	74.1675	84.1505	87.7394	66.1229	57.6054	69.4905	106.362	43.5032	97.4001	108.412	66.2139
AT3G43600	AtAO3, atAO-2, ...	Lus10019386	144.8	0.765	314.82	43.4938	76.8972	74.9556	51.6986	85.959	80.9785	56.927	74.2135	72.4116	46.4828	23.7556	17.5711	127.452	103.21	157.758	118.979	141.368	179.149	234.762	189.844	117.719	118.483	168.239	151.253	166.904	176.952	131.568	160.982	311.967	288.767	376.308	140.057	556.553	528.537	1916.73	1293.96	236.506	678.289	1061.73	2546.24	296.645	1175.69	1518.16	369.563
AT3G23940		Lus10043132	77.9	0.7642	322.67	462.523	482.608	505.567	437.354	453.475	391.568	485.525	408.251	463.077	408.439	436.364	420.608	436.149	398.94	435.042	407.528	393.527	464.797	464.308	448.32	439.587	398.609	445.164	400.645	461.395	440.437	421.018	425.847	1101.55	2123.17	1359.77	618.15	2450.27	593.312	1396.83	1647.85	292.36	1051.13	2534.24	3342.8	474.987	2375.97	2474.5	1711.29
AT1G30330	ARF6	Lus10017641	168.8	0.7633	671.628	274.431	153.833	312.763	181.565	275.115	224.801	329.875	212.944	306.176	123.78	301.452	174.407	300.139	158.117	196.795	132.564	144.47	182.451	146.447	200.68	251.081	143.727	221.466	232.859	155.726	222.514	182.381	200.03	226.383	257.606	279.859	624.453	739.963	334.512	548.492	632.923	384.214	581.857	685.936	878.514	502.164	866.342	867.357	833.519
AT5G57460		Lus10004736	180.2	0.7625	126.198	160.095	118.35	202.559	125.101	155.193	61.6339	189.676	97.0405	214.25	84.2838	185.992	109.961	101.778	112.593	99.4036	115.232	88.1889	104.848	101.358	81.4763	97.3817	80.2103	93.425	103.415	100.99	105.959	57.1641	108.304	57.9762	64.4014	86.9619	116.207	216.838	149.693	194.351	247.017	176.517	223.451	235.168	242.171	149.792	269.421	115.101	105.112
AT1G64390	ATGH9C2	Lus10032377	81.4	0.7623	5780.73	1829.18	395.673	1986.45	424.591	1449.44	401.116	1605.43	482.465	1889.19	516.286	2060.11	889.901	351.486	166.109	273.662	105.864	116.994	193.184	222.465	240.816	313.264	104.64	215.882	261	174.228	220.395	225.934	185.295	825.471	604.542	713.087	333.236	1059.68	922.391	2906.23	3220.85	1712.38	2432.55	4121.27	5570.24	696.96	3334.82	1272.23	1765.95
AT1G04500		Lus10023727	87.7	0.7618	199.596	211.469	151.23	215.111	174.212	223.19	156.168	212.489	169.007	221.865	135.955	208.853	202.532	145.179	158.117	131.599	114.764	162.197	121.772	103.594	130.041	155.263	135.177	143.673	128.741	153.798	128.564	149.715	160.982	140.799	230.599	180.248	233.394	259.657	169.083	218.281	305.575	217.124	220.034	241.252	470.046	159.211	528.315	327.97	279.708
AT1G08660	MGP2	Lus10035162	70.9	0.7602	388.261	328.704	118.427	326.427	164.448	343.081	118.208	321.968	123.531	318.59	160.485	328.092	204.653	189.191	168.194	176.27	181.748	148.459	166.353	133.032	176.197	210.798	155.942	195.783	234.97	227.807	161.058	199.621	240.92	201.536	243.063	248.237	269.021	342.475	286.553	270.005	363.97	242.209	316.592	321.982	346.479	193.176	343.098	221.258	237.519
AT2G27460		Lus10004866	205.3	0.7599	325.203	415.964	315.474	377.234	327.075	276.216	266.075	329.109	252.619	348.156	225.505	320.466	279.79	197.444	176.187	139.246	138.653	206.07	208.87	197.871	188.238	142.357	160.828	150.001	144.57	181.552	168.475	149.715	149.194	160.125	93.4859	135.977	327.975	488.377	388.115	488.396	529.014	293.379	467.747	513.306	598.898	404.288	395.791	245.221	215.291
AT1G64980		Lus10024531	163.5	0.7598	2077.19	622.953	227.104	635.844	205.973	585.728	199.436	615.441	211.923	658.641	202.927	679.324	483.058	235.037	163.677	165.807	90.4056	95.7227	111.039	92.0417	110.776	232.699	83.8747	134.74	143.866	119.493	129.624	130.661	111.251	328.532	405.105	316.225	388.05	871.723	357.125	1295.38	1852.22	797.14	942.392	1666.59	3021.75	394.146	947.864	742.674	836.957
AT2G20340		Lus10024966	134.2	0.7598	256.182	177.735	77.1558	191.906	75.99	227.052	88.2821	207.827	130.531	240.525	89.5752	197.713	146.033	202.945	156.726	181.905	134.906	152.447	160.574	141.975	150.109	211.58	149.427	178.661	194.87	170.759	173.773	152.891	171.297	303.685	398.873	392.119	251.818	529.681	368.741	565.298	674.828	334.417	678.798	702.316	1116.99	272.008	518.432	437.197	586.719
AT5G13260		Lus10001801	161.2	0.7596	348.865	263.845	115.604	233.067	183.329	209.575	108.642	218.765	95.7874	249.351	91.3218	264.754	171.8	131.12	150.471	114.697	68.858	94.8364	98.6558	56.641	112.782	160.347	108.712	144.79	160.047	112.554	126.445	140.642	107.935	380.987	380.176	351.01	431.377	597.03	551.121	597.766	614.467	406.106	448.493	476.758	902.565	254.497	832.911	474.142	537.412
AT1G48110	ECT7	Lus10017111	98.2	0.7595	1137.58	643.448	475.096	745.434	457.94	601.351	435.585	718.842	497.719	707.501	528.281	719.88	509.325	680.661	696.06	713.936	626.75	589.404	695.131	627.523	658.232	740.336	651.861	677.797	569.837	568.938	628.338	667.368	657.19	521.786	621.162	692.533	553.172	1247.1	669.097	995.318	1374.78	743.56	819.784	1252.67	1415.31	873.381	1083.02	714.423	892.142
AT5G62620		Lus10036685	162.3	0.7593	25.5223	88.7974	66.7829	57.8344	58.2279	53.9635	63.6103	54.9047	49.9436	69.1795	43.5631	66.9527	56.8737	26.5907	13.5528	17.7075	17.8001	16.3969	16.9242	20.1225	19.2653	19.1635	14.6577	10.4219	13.0147	14.6475	26.4898	12.2494	13.9984	24.847	16.6197	15.8113	44.1199	105.723	92.6329	131.828	148.021	47.8382	131.769	115.551	128.308	64.8038	197.006	74.9139	112.329
AT4G30710	QWRF8	Lus10010780	133.5	0.7586	53.6433	32.056	8.6504	25.6544	13.5275	23.5575	18.0979	38.0432	12.7208	24.9806	13.9474	24.2354	10.9281	24.7569	18.7655	15.2929	15.9264	18.1696	22.2903	16.7687	21.6735	6.6486	7.736	17.8661	11.256	17.7311	16.6003	26.3136	17.3139	52.4547	83.0985	50.5959	41.2711	72.6374	45.7379	55.9306	56.7218	37.5886	64.9169	120.688	115.261	39.7135	83.8253	31.3567	33.3017
AT3G25140	QUA1, GAUT8	Lus10022767	118.2	0.7581	431.309	225.156	75.615	214.383	111.455	207.693	73.6748	200.052	105.975	272.344	107.512	256.252	126.659	153.126	122.323	111.879	95.0898	105.915	140.347	116.636	88.7008	146.659	98.5325	129.902	145.625	107.929	139.866	99.8103	126.723	107.67	137.113	131.233	166.651	207.239	155.787	225.627	377.401	627.952	240.079	316.25	862.583	260.62	466.731	223.588	215.355
AT3G61700		Lus10004016	214	0.7576	126.874	5.7189	0	4.6844	0	28.2438	0	4.9372	0	13.6244	0	8.9357	0	8.2523	0	1.6097	1.8737	0	0	0	6.8231	2.7376	0	0	4.9245	4.2401	0	4.5368	0	129.756	120.493	184.992	189.541	251.147	196.696	218.392	235.952	211.891	123.123	140.614	397.507	194.334	343.077	259.036	118.769
AT4G00570	NAD-ME2	Lus10040930	113.5	0.7557	929.879	804.299	521.898	770.866	557.459	826.88	452.205	795.398	464.882	758.648	530.917	727.861	521.556	371.047	335.346	312.699	228.59	208.729	306.287	213.149	301.823	331.645	256.51	339.829	332.757	253.632	277.26	225.934	228.764	458.288	432.112	499.636	734.248	1219.79	741.4	868.538	1428.91	662.836	1566.18	2000.9	1400.56	574.086	760.434	1172.59	680.368
AT1G04120	ATABCC5, ABCC5,...	Lus10022858	198.7	0.754	494.796	1022.91	645.57	925.182	712.903	982.177	594.726	973.259	554.922	988.31	559.198	874.769	677.101	307.168	349.246	352.138	252.948	269.885	264.183	337.983	336.742	307.007	320.434	333.873	300.748	286.011	356.376	290.357	308.334	345.097	313.697	354.172	558.162	1369.82	930.737	1008.49	1371.85	1180.55	1087.09	1177.49	2892.72	1698.69	2960.05	1442.59	2201.71
AT3G10370	SDP6	Lus10007931	154.2	0.7524	214.787	205.469	240.002	238.644	241.909	202.365	226.814	211.029	187.135	180.78	220.239	219.577	206.025	151.598	152.556	117.514	124.6	119.653	153.144	132.287	160.946	131.798	135.991	127.668	138.942	134.911	132.096	125.67	131.512	157.364	145.423	151.788	190.521	316.662	254.573	270.702	335.03	269.861	317.27	337.654	330.027	290.956	350.631	258.907	255.338
AT4G35335		Lus10013845	194.8	0.7513	371.56	337.936	174.799	328.212	217.913	353.413	139.851	349.36	199.256	364.346	181.496	363.817	302.632	151.598	108.77	124.758	75.8845	96.609	84.6211	105.084	78.6667	120.847	100.975	132.507	141.052	127.587	99.9549	115.689	82.8854	162.886	205.669	211.871	348.963	402.216	279.888	258.053	393.04	290.008	317.595	382.982	449.457	186.507	316.995	231.083	217.779
AT4G27500	PPI1	Lus10041932	87	0.7511	1994.73	1562.93	1346.75	1576.31	1285.95	1724.01	1213.57	1751.7	1273.13	1672.97	1360.01	1729.86	1445.95	1375.99	1237.48	1315.59	1410.42	1153.55	1515.34	1376.15	1624.71	1280.04	1197.45	1157.95	1327.16	1371.85	1254.2	1056.17	1431.89	839.275	961.866	988.203	1261.42	1737.53	1384.31	1392.67	2125.39	1750.89	1794.77	1767.56	2983.48	2166.24	2671.9	1365.73	1118.36
AT4G29720	ATPAO5	Lus10006011	198.4	0.7507	5.5278	25.4234	12.9758	18.7389	3.6467	26.2075	12.0774	18.4374	1.9067	19.1246	11.6271	18.4165	4.2851	3.362	4.8651	5.2318	3.7474	2.6589	3.3023	4.099	4.415	5.4753	2.443	5.9554	4.5728	2.6982	4.9448	6.3516	3.3154	24.847	37.3943	28.4603	18.8008	144.037	90.4885	176.142	142.593	61.8702	161.751	230.666	113.205	65.5361	235.915	36.9193	37.1555
AT1G04860	ATUBP2, UBP2	Lus10007120	221	0.7507	166.943	124.113	100.648	166.42	101.457	128.583	100.341	149.941	103.387	139.002	108.685	153.454	101.335	129.897	138.656	126.367	119.916	93.0638	133.743	130.051	149.708	127.105	125.405	129.902	132.61	114.482	119.734	120.68	119.355	74.5408	132.958	148.626	156.087	270.404	248.465	130.001	256.246	233.174	244.373	256.067	314.686	249.412	323.797	217.662	244.122
AT1G70280		Lus10030637	81.4	0.7497	87.0246	184.649	113.183	263.014	116.337	260.807	116.712	224.099	65.279	236.344	87.7513	280.92	221.532	33.3148	12.8577	28.976	21.5474	10.6359	16.9242	10.8065	24.0817	53.9706	12.2148	31.2657	30.9541	10.022	17.6599	39.9241	17.3139	121.474	149.577	69.5695	151.03	160.43	97.6461	216.418	387.983	169.599	55.3848	93.5812	561.345	36.9537	167.29	139.897	167.648
AT1G45207		Lus10009750	204.5	0.7495	274.693	163.188	66.3426	160.787	91.9882	157.315	42.5021	183.361	47.7235	165.202	64.5228	167.1	83.8198	120.422	70.5443	118.319	59.4897	56.2814	68.5224	75.6456	98.3334	85.649	60.6667	108.686	104.822	89.8121	111.257	136.105	92.4633	162.886	280.458	180.248	360.215	381.87	229.476	271.867	462.677	246.226	460.647	547.361	751.222	224.825	300.284	282.723	418.332
AT2G42570	TBL39	Lus10017670	97.4	0.7493	57.8017	114.273	35.0037	101.17	37.5832	108.135	38.4763	103.098	11.781	78.0649	42.4416	95.3952	47.8729	42.7896	41.006	50.3055	25.2948	29.6918	19.8137	18.6319	24.0817	46.931	20.358	30.8935	42.9137	36.6186	22.6046	46.7294	64.0981	52.4547	68.5562	69.5695	66.735	203.875	33.5049	160.355	330.233	49.9547	226.346	322.835	156.332	40.9996	130.491	72.6058	144.321
AT3G54350	EMB1967	Lus10028358	85.4	0.7489	1020.76	846.73	585.715	787.206	503.933	875.307	411.412	924.278	618.267	844.016	557.999	860.909	652.875	699.611	599.453	750.155	594.897	624.857	583.266	621.188	677.497	619.097	600.559	685.241	715.814	730.061	676.02	607.028	694.396	519.025	675.176	744.71	825.994	1295.13	758.737	1244.66	1013.77	604.749	853.173	1152.06	1472.5	622.367	1418.62	1265.99	1074.86
AT3G46520	ACT12	Lus10029286	186.5	0.7487	363.765	221.669	118.389	20.302	7.0577	261.641	149.381	302.191	116.789	227.281	130.767	254.971	186.832	115.532	69.5018	77.6717	92.2793	53.6224	80.0805	84.2163	68.2313	114.59	60.6667	85.6086	77.7371	77.8629	96.4229	86.6534	60.4143	113.192	130.88	96.4487	202.346	249.685	105.774	390.014	333.306	107.69	303.656	392.637	583.33	113.273	393.576	515.808	360.954
AT3G61780	EMB1703	Lus10004004	224.8	0.7484	183.556	263.335	243.926	292.129	222.029	247.151	165.965	265.079	201.422	244.409	244.666	302.683	241.972	99.6387	85.1397	94.1718	76.3529	68.2467	92.8768	78.254	115.993	79.7826	78.1745	90.4473	98.8422	67.4555	103.134	92.5514	90.9898	220.862	228.521	219.776	213.123	476.577	443.37	656.16	757.043	197.879	283.139	295.579	464.46	331.53	457.4	404.437	352.594
AT2G42520		Lus10000849	207.1	0.7467	386.005	359.793	248.031	395.586	288.669	353.375	249.224	373.654	283.522	352.549	282.467	406.855	317.471	228.313	233.526	217.32	224.375	195.434	279.043	208.305	251.653	210.016	229.638	200.994	190.649	228.192	281.145	191.001	230.237	251.23	292.922	268.791	628.519	645.666	421.589	474.408	613.339	333.437	475.583	435.344	607.571	298.554	597.202	463.484	540.396
AT1G58440	SQE1, XF1	Lus10039649	164.5	0.7465	580.325	559.552	549.324	502.772	379.007	301.911	398.41	289.402	289.296	514.373	389.406	425.984	304.715	108.808	67.4167	84.1108	59.0213	44.3161	69.348	44.7166	87.898	150.57	31.7584	82.6309	72.1091	47.4116	38.4985	48.0904	42.7321	480.375	419.648	441.134	434.366	555.263	708.837	1140.39	1191.99	1065.77	581.354	544.427	2581.88	595.149	905.822	1526.7	523.589
AT4G23900		Lus10003878	95.2	0.7465	1007.79	938.171	368.621	939.187	531.635	655.588	286.435	803.382	245.359	995.214	333.146	827.337	593.032	173.604	111.898	130.794	107.269	91.7343	76.3653	47.3251	75.8572	262.422	72.0671	152.607	169.192	98.2921	73.1119	131.114	169.086	400.312	521.443	352.591	682.861	783.02	400.195	1557.29	1826.1	511.306	607.337	804.313	1434.75	147.586	748.968	962.217	903.768
AT4G33170		Lus10034948	101.5	0.7455	19.1048	25.9505	12.9758	17.5681	24.6436	27.5325	18.0979	28.3781	38.1896	27.3081	35.4293	19.8328	10.8033	12.5312	14.2479	18.9149	23.4211	12.4085	14.0347	20.1225	12.8435	16.8169	15.8792	17.1217	14.7736	14.262	19.0727	10.8884	14.3668	33.1293	14.5422	30.0414	28.9941	48.3751	47.0647	48.5075	41.8084	39.8227	53.183	52.0951	56.114	29.6719	49.2725	37.0137	34.9665
AT1G53310	ATPEPC1, ATPPC1	Lus10017653	212.8	0.744	1175.81	1129.76	1429.6	1241.52	1158.67	910.205	1274.99	1084.55	1426.05	1153.31	1316.59	1020.82	1240.82	1016.87	1056.08	874.913	956.988	893.855	1047.65	1045.62	898.647	908.505	953.566	881.024	1009.17	931.656	1138	708.2	1003.1	1015.96	1084.44	890.174	1086.48	1778.79	1686.31	3164.07	2502.01	2197.09	2369.04	2978.25	5631.35	2915.61	5285.44	3582.36	2638.86
AT5G65630	GTE7, GLOBAL TRANSCRIPTION FACTOR GROUP E 7	Lus10010524	116.3	0.7438	528.098	339.904	236.013	284.818	195.15	296.12	130.286	313.184	210.07	352.525	210.333	300.32	237.868	159.85	163.329	157.356	160.201	156.436	193.597	166.942	157.735	168.56	157.163	155.584	146.329	150.715	171.301	100.718	139.984	126.996	157.887	159.694	199.266	375.955	306.249	276.116	504.424	212.695	266.632	340.403	450.887	222.065	401.343	377.558	350.61
AT1G23880		Lus10039421	212.9	0.7438	142.059	140.259	66.9645	118.624	80.5198	118.316	62.1326	149.219	95.1609	127.764	68.564	135.559	102.888	61.7393	35.4459	49.0982	37.0054	29.6918	31.3717	39.4997	45.7551	48.1042	30.1298	56.5761	52.7627	28.1386	60.75	36.2947	36.1012	74.5408	66.4788	75.894	144.157	161.855	164.857	162.204	162.434	208.344	265.041	342.104	251.189	101.519	329.381	152.214	165.298
AT5G08500		Lus10016422	187.9	0.7426	1225.21	2344.42	1861.72	2322.86	1790.41	2076.98	1771.69	2279.92	1544.98	2125.97	1613.94	2088.16	1845.37	1367.43	1494.98	1412.98	1413.7	1413.24	1442.69	1364.97	1306.83	1253.06	1496.31	1254.72	1382.38	1550.32	1411.73	1355.61	1368.16	1350.02	1707.68	1446.73	1241.39	2055.87	1934.56	2172.25	2300.28	1807.05	2340.27	2396.06	2643.86	2125.29	2302.93	1386.57	1306.08
AT5G56090	COX15	Lus10033332	159.1	0.742	90.3508	242.199	100.906	264.799	132.394	228.223	111.92	226.579	111.668	217.803	141.221	229.822	128.031	101.167	110.16	135.624	83.8477	78.8826	130.028	112.537	111.578	116.154	101.383	144.046	139.645	126.431	99.9549	120.68	112.356	102.149	197.359	107.516	198.734	330.355	238.56	251.97	456.298	220.083	223.454	265.606	261.011	96.0775	217.135	201.482	212.178
AT4G37380		Lus10024971	255.2	0.7403	7.0275	27.8129	28.2958	36.2511	17.1741	17.6154	41.9852	17.5834	11.1273	22.3318	25.0009	18.873	34.4622	8.8636	9.3827	17.7075	3.7474	11.079	13.2091	9.316	11.2381	8.2129	6.1074	11.5384	12.3112	10.7929	10.9491	11.7958	6.2625	33.1293	56.0915	45.8526	22.589	53.0812	76.2808	155.276	102.862	61.3802	50.0271	44.7947	185.958	27.7816	117.564	130.278	32.7635
AT5G57360	LKP1, FKL2, ADO...	Lus10015531	255.9	0.7396	376.303	398.649	416.744	351.689	336.954	373.893	378.761	350.23	410.553	397.188	370.638	413.354	335.416	320.311	345.424	295.796	322.743	347.881	319.084	339.846	319.082	289.408	306.998	320.846	318.335	360.405	359.555	285.367	345.172	256.752	361.479	407.93	419.886	636.933	604.325	744.587	597.411	717.396	527.987	600.143	923.22	687.766	863.781	686.16	547.584
AT5G11430		Lus10013146	233.3	0.7393	370.641	579.441	668.077	582.139	611.214	599.409	515.298	586.171	599.907	646.623	803.504	586.008	596.469	276.604	247.426	223.356	249.201	274.76	298.857	331.648	303.027	226.833	239.002	229.654	223.714	295.262	297.392	278.562	271.864	356.14	282.535	369.983	556.711	975.901	706.767	925.39	839.84	550.58	746.077	849.44	918.646	815.918	1196.86	669.355	614.942
AT2G39750		Lus10001013	179.4	0.739	331.722	174.362	56.8502	183.71	97.6344	196.646	47.0266	243.727	101.195	208.725	33.7341	195.212	114.246	145.179	117.458	111.477	87.1266	62.9288	83.3827	89.8058	90.3062	136.882	75.3244	140.324	139.294	99.0632	84.4141	131.568	74.4127	143.56	170.352	181.829	182.616	266.086	171.876	252.172	289.921	175.106	276.824	292.735	346.5	132.725	164.097	197.742	261.573
AT4G18030		Lus10011045	217.8	0.7385	3160.06	1904.72	633.331	1991.75	741.667	1962.36	646.046	2201.97	725.89	2236.12	743.04	2140.73	1322.58	766.851	545.589	624.191	538.218	462.66	480.483	400.586	445.109	974.99	408.38	700.501	832.596	575.106	500.481	667.368	701.764	784.059	1107.29	1079.91	990.281	1356.51	843.565	1058.99	3177.7	1804.58	1419.1	2019.51	3174.02	1833.06	1689.79	1552.17	1383.61
AT2G19450	RDS1, DGAT1, AT...	Lus10021582	227	0.7382	187.33	110.074	88.8109	130.393	76.9897	106.615	75.706	117.937	54.3836	124.651	89.5237	105.747	78.2995	87.7187	85.4872	73.2448	88.5318	68.2467	71.412	71.5466	75.0545	81.347	81.0246	80.0254	78.4406	92.1249	87.9462	90.283	81.412	82.8232	122.57	79.0562	143.471	180.486	110.773	96.3176	214.936	74.5304	164.502	221.638	229.058	112.225	220.996	175.649	170.661
AT1G55690		Lus10008360	85.8	0.7382	690.435	806.056	297.474	735.503	383.066	696.764	306.065	896.214	402.272	669.82	281.294	734.812	436.321	308.697	237.349	249.515	208.448	237.977	149.016	177.376	187.034	317.957	205.615	297.397	265.572	227.807	172.714	292.172	254.182	364.422	511.056	450.621	573.383	922.098	966.698	585.251	737.927	787.831	734.324	717.928	1428.72	652.108	1516.15	966.23	822.586
AT2G16405		Lus10017483	255.3	0.738	174.211	121.205	62.4191	134.967	55.1691	112.752	79.9995	95.1797	41.6899	133.358	51.1491	121.96	76.316	89.5526	74.3669	92.9645	98.3687	62.4857	74.3015	82.3531	93.5171	109.506	70.4385	78.1643	91.4554	95.2086	98.5421	78.9409	87.6744	113.192	93.4859	99.6109	103.159	168.463	99.5275	95.7945	135.426	112.138	155.853	174.484	266.751	146.249	180.508	83.665	90.8298
AT3G02350	GAUT9 Galacturonosyltransferase 9	Lus10003045	212.5	0.7379	1311.17	682.286	215.63	780.178	303.724	686.665	264.579	716.501	276.548	700.014	274.958	746.622	424.632	261.322	265.844	212.893	178.938	177.264	218.776	147.565	186.232	357.457	184.443	261.664	285.27	214.316	176.245	226.842	247.92	560.437	332.394	464.851	219.933	502.368	280.428	469.233	979.902	435.776	402.511	607.59	1528.52	291.68	667.813	786.601	680.431
AT5G35970		Lus10024975	234	0.7376	42.3255	36.0004	14.478	27.662	8.4692	35.7753	4.5245	26.6974	19.0676	36.5147	18.0143	42.6287	13.0364	36.0655	17.0279	42.6591	36.0685	30.1349	34.674	38.3818	26.0885	32.8517	26.0582	43.5486	30.9541	35.4623	33.5538	25.4063	27.9969	41.4116	41.5493	56.9205	52.3527	200.183	199.626	384.091	273.14	201.269	235.586	319.819	710.846	289.134	430.489	522.358	87.3497
AT4G39080	VHA-A3	Lus10028796	249.2	0.7371	3610.64	2912.33	2147.58	3243.58	2214.3	2934.87	2521.68	2719.18	2142.74	3184.79	2210.7	3124.3	2385.73	1339.93	1243.04	1125.64	1337.82	1192.1	1246.61	1296.04	1507.51	1470.5	1271.96	1216.39	1276.51	1205.72	1196.63	1009.9	1318.06	1275.48	1385.67	1555.83	1499.31	2310.94	2651.73	3060.43	3234.92	2993.11	3608.55	3715.61	5051.67	3805.06	3638.72	2422.51	1940.05
		Lus10043150	215.3	0.7371	11.3056	1.8184	0	2.1751	0	2.8451	0	2.3639	0	2.5895	0	1.8309	5.2145	6.1128	1.0425	5.2318	0	0	3.3023	4.8443	2.8095	3.5198	2.8501	3.3499	2.4623	5.3964	2.1192	4.0831	5.5256	19.3253	14.5422	12.649	9.1678	17.0798	26.039	18.0761	30.3898	20.5776	18.3768	18.7845	44.4363	8.934	21.563	13.769	20.8318
AT3G62660	GATL7 Galacturonosyltransferase-like 7	Lus10000262	209.3	0.7367	573.692	568.68	258.041	477.116	309.37	447.313	275.623	551.368	304.81	580.305	263.28	492.983	288.099	84.3567	73.3244	70.8301	61.8318	66.031	49.1215	48.0704	46.1565	116.936	43.566	93.7972	65.7775	46.2552	59.3372	50.3588	64.8349	256.752	253.451	290.927	381.756	623.329	588.791	597.207	727.911	781.05	675.655	752.42	690.551	398.719	537.478	310.607	538.593
AT5G08740	NDC1	Lus10014555	272.2	0.7365	75.7933	147.357	149.508	176.516	175.507	163.452	121.735	147.406	74.7587	155.275	160.511	139.831	181.992	53.1814	60.119	66.8057	40.2844	35.4529	47.8832	30.5564	42.1429	54.3617	54.9665	62.1593	65.074	61.2881	66.7543	48.5441	50.8364	209.819	228.521	184.992	163.456	201.683	271.372	367.249	327.51	200.446	230.155	148.617	339.064	144.222	321.225	289.836	241.86
AT4G30020		Lus10001310	202.1	0.7363	2744.41	1950.23	844.818	1862.92	1083.86	1849.73	1006.96	2037.86	944.105	1850.92	798.779	1823.16	1336.3	389.997	279.397	261.186	220.159	163.97	264.596	193.772	266.905	396.175	233.709	265.014	340.144	193.501	291.388	254.516	196.346	1269.96	1466.69	1573.22	1426.56	2085.32	1510.7	2243.35	3465.92	2856.55	1534.08	2068.13	3950.43	1208.64	1869.29	958.557	2570.02
AT3G25140	QUA1, GAUT8	Lus10011834	186.9	0.7354	1649.49	714.307	426.495	735.898	520.05	699.987	434.052	760.826	386.024	778.805	430.623	712.663	570.234	628.702	523.348	557.787	424.859	464.876	489.151	437.85	446.313	642.172	471.083	591.071	562.802	436.341	478.229	561.66	449.055	425.159	897.464	656.167	477.72	626.38	501.697	757.286	1307.77	1632.32	655.128	1115.7	3285.51	731.85	1345.25	872.008	926.988
AT3G02580	BUL1, DWF7, STE...	Lus10028498	193	0.7349	379.017	295.321	168.531	274.949	229.793	278.001	214.773	299.039	191.289	252.652	156.367	263.688	213.654	44.6235	22.9356	52.3177	19.6738	10.1927	12.3836	13.415	15.2517	55.535	14.2506	35.7323	42.5619	21.2003	12.0086	23.1378	36.838	198.776	203.591	219.776	313.111	295.166	238.654	503.179	584.976	253.184	500.063	516.614	586.296	97.6016	253.117	505.73	254.533
AT2G32950	FUS1, EMB168, D...	Lus10029990	178.9	0.7346	267.377	346.967	321.522	367.193	299.49	317.295	266.093	260.368	246.748	311.212	204.545	336.063	254.329	286.69	116.415	367.431	126.006	226.898	120.534	271.281	173.789	289.016	88.7607	345.412	159.695	212.774	107.725	210.509	114.934	154.603	95.5633	166.018	293.735	548.282	239.565	611.727	540.642	95.6764	520.492	673.644	1111.68	144.904	971.004	1247.42	289.057
AT5G24260		Lus10022408	113.4	0.7323	325.95	609.204	418.945	608.849	490.641	635.172	486.868	554.151	511.12	675.033	430.546	652.322	553.33	382.05	388.862	369.443	358.812	323.507	350.868	300.719	376.878	416.903	362.779	380.772	361.952	379.292	345.074	372.474	398.955	265.034	257.606	330.455	397.437	539.363	451.161	563.316	600.535	298.866	568.004	599.245	705.628	412.106	644.859	530.867	530.096
AT1G54220		Lus10037617	207.8	0.7314	2117.4	1426.03	1255.58	1680.32	1331.65	1626.33	1420.51	1667.62	1251.48	1457.31	1428.29	1443.4	1238.14	1225.62	892.055	856.401	886.724	881.004	1043.11	903.276	1119.4	1227.24	818.39	872.091	1004.6	785.952	848.38	820.259	855.746	715.04	961.866	716.25	1111.66	1565.2	1067.69	1453.2	1844.34	1357.62	1532.75	1779.5	2711.01	1132.07	1823.57	1428	1850.47
AT3G13320	ATCAX2, CAX2	Lus10009431	192	0.7312	201.513	60.2115	48.1997	64.5265	29.1139	50.2245	15.0877	47.4714	5.7203	73.1823	16.8413	67.4326	25.7672	52.2645	32.6658	36.6224	33.258	31.4644	35.0867	28.6932	29.2993	73.5252	30.1298	62.9037	32.0094	56.6626	42.3837	49.4515	57.0989	85.584	87.2535	49.0149	34.4296	113.666	88.0357	128.41	174.368	110.473	162.554	202.398	158.54	49.618	152.217	84.4526	64.1168
AT4G37270	ATHMA1, HMA1	Lus10019313	258.3	0.7283	559.422	502.468	271.38	578.566	473.645	563.202	409.204	585.526	396.66	644.296	430.127	479.789	501.696	228.008	198.775	175.063	221.095	183.469	214.649	211.286	207.102	218.229	179.15	224.443	188.539	225.879	197.791	159.696	199.662	220.862	240.986	143.882	448.518	506.097	492.72	498.15	560.886	448.985	489.228	493.256	785.835	548.886	808.865	703.767	485.695
AT1G31850		Lus10034729	107.1	0.728	3443.96	1820.63	1091.56	1849.09	1150.03	1547.58	1093.17	1888.01	937.445	1801.64	1056.66	1813.53	1541.26	1198.11	1065.11	1079.76	874.545	1159.31	994.814	765.399	887.81	1487.71	1049.25	1156.09	1139.67	1202.63	890.411	1212.24	1247.7	1007.68	1364.89	1570.06	860.762	1043.17	945.27	1571.38	2688.3	3341.79	1428.98	2756.21	7123.27	1825.86	2527.06	1884.41	3719.97
AT5G12860	DIT1	Lus10027368	155.5	0.7278	680.443	543.318	319.761	609.189	346.661	547.161	331.467	499.296	255.887	532.296	337.135	599.02	352.738	251.542	203.64	242.674	116.169	158.208	175.021	196.753	189.041	368.017	148.206	238.96	163.564	126.431	131.389	143.364	124.144	160.125	168.275	139.139	491.128	639.409	242.077	1440.14	1764.29	320.62	445.23	887.133	1240.93	170.292	392.094	1094.47	600.861
AT5G17770	CBR1, ATCBR	Lus10008407	244.3	0.7262	242.207	156.195	102.409	190.625	122.278	193.606	124.727	173.591	123.871	181.254	194.639	148.874	102.695	113.698	118.153	105.038	79.1634	94.8364	116.406	83.0984	111.98	110.679	91.2036	93.0528	107.284	85.1866	119.028	74.4041	80.6752	115.953	147.5	102.773	316.823	281.04	152.16	199.081	316.236	117.783	232.366	230.932	328.104	96.4346	243.549	246.152	268.472
AT1G48110	ECT7	Lus10018343	226.6	0.7256	722.784	749.464	583.255	804.946	513.932	738.897	538.973	755.145	701.075	753.197	548.042	919.405	535.036	442.873	523.696	532.433	442.191	424.991	471.401	438.223	535.415	448.191	417.338	496.53	455.166	447.519	454.565	359.317	436.53	472.092	459.12	512.285	475.034	872.767	556.058	656.225	775.628	480.557	671.027	903.477	851.679	746.593	910.003	571.979	584.803
AT4G30710	QWRF8	Lus10022176	245.1	0.7251	239.579	192.503	66.1225	150.804	115.573	141.232	46.528	171.045	34.7165	147.101	86.0562	189.849	81.0877	51.3476	37.1835	45.4762	32.7896	31.4644	34.674	48.443	41.3402	45.7577	50.8949	62.1593	67.5363	45.0988	39.2049	69.4135	34.6277	146.321	236.831	151.788	166.73	213.243	146.284	175.417	172.355	137.459	213.584	278.915	301.099	88.4295	192.984	113.822	184.646
AT2G41150		Lus10008860	238.6	0.7247	59.6594	121.996	65.242	131.899	65.6974	112.082	45.2813	105.737	55.0644	110.018	60.4559	94.6962	84.1379	60.8224	35.0984	45.4762	28.5738	20.8286	31.7845	32.0469	20.068	85.649	30.5369	53.5984	45.7277	35.4623	24.0173	59.8862	41.9953	110.431	97.6408	102.773	46.04	51.1274	64.2798	180.964	138.035	65.143	66.4658	85.4284	246.814	33.8368	139.207	194.109	134.703
AT4G37820		Lus10019253	240.9	0.7247	1680.3	2283.57	878.061	2074.01	817.657	2347.99	794.217	2314.21	817.891	2326.49	877.694	2328.73	1410.96	546.485	444.116	450.737	393.007	455.126	368.205	341.337	436.279	583.117	396.166	578.044	590.591	459.853	370.857	531.263	425.11	900.012	1125.99	955	1345.75	1545.01	708.572	1576.44	2220.38	425.292	980.571	1296.08	3606.92	664.51	4505.39	3338.59	1612.65
AT5G58970	ATUCP2	Lus10016445	294.5	0.7245	93.3053	95.1225	51.826	86.8908	57.9922	107.48	78.6979	93.0252	74.8129	102.699	85.4568	104.047	91.5855	132.648	130.316	127.172	113.827	121.426	113.103	78.254	122.415	141.966	142.099	107.197	134.721	148.787	131.389	101.171	146.247	176.69	211.901	196.06	121.026	221.716	218.199	207.307	257.581	284.168	227.398	216.5	534.824	157.636	358.28	247.069	250.599
[truncated: 16 more columns]

## Sheet: Table S3_Malectin_Lus10035954
Supplementary 3. List of genes coexpressed with Lus10035954 (Malectin family).
CTR1,2,3,4,(1x3),(1x4) – untreated root tips of different flax genotypes, FOX1,2,3,4, (1x3),(1x4) – root tips of different flax genotypes treated with F. oxysporum. SAM – shoot apical meristem (Zhang and Deyholos 2016); AR_Bet – apical region (unpublished), cPAR – parenchyma cells, iFIB – the intrusively growing phloem fibers (Gorshkova et al. 2018а, Gorshkov et al. 2019); tFIBa, tFIB_Gr, tFIB_Li…
At best	Annotation	At alias	Locus	MR	r	HYP	CTR1	FOX1	CTR2	FOX2	CTR3	FOX3	CTR4	FOX4	CTR(1x3)	FOX(1x3)	CTR(1x4)	FOX(1x4)	R_s6_CTR	R_s6_Al4	R_s6_Al12	R_s6_Al24	R_s8_CTR	R_s8_Al4	R_s8_Al12	R_s8_Al24	R_r5_CTR	R_r5_Al4	R_r5_Al12	R_r5_Al24	R_r7_CTR	R_r7_Al4	R_r7_Al12	R_r7_Al24	LEAF_N	LEAF_P	LEAF_NPK	SAM	AR_Bet	AR_rdf	cPAR	TOP_Bet	TOP_rdf	iFIBa	iFIBb	MID_Bet	MID_rdf	tFIBa	tFIB_Gr
AT2G22610	kinesin motor protein-related		Lus10035954	0	1	121.176	581.031	146.723	601.267	203.974	606.717	98.0973	639.34	185.228	612.56	134.911	630.178	344.542	255.21	127.883	283.723	155.516	132.062	156.446	198.989	189.041	243.259	174.671	310.052	269.442	203.523	233.817	307.144	202.609	209.819	309.542	207.127	834.521	1426.08	847.022	1132.43	1011.44	98.4397	848.306	940.715	361.961	220.294	229.037	141.802
AT5G60930	chromosome-associated kinesin, putative		Lus10000762	1.4	0.981	423.631	2233.5	413.414	2202.33	816.247	2277.17	476.767	2308.32	631.955	2136.13	537.194	2078.19	956.91	687.079	353.069	675.301	356.47	375.357	423.931	509.397	514.143	554.567	314.734	578.416	675.715	584.357	504.719	691.413	516.469	1060.14	1142.61	757.359	3055.59	5329.93	2944.52	3558.25	3471.88	538.998	2613.84	2560.59	733.751	618.971	351.853	235.377
AT1G71680	amino acid transmembrane transporter		Lus10036933	2.8	0.9717	27.9116	112.543	14.2579	115.501	26.467	126.726	27.1469	112.67	8.594	133.121	26.1739	108.622	30.0523	27.202	15.9854	28.1711	12.6474	8.8631	18.1626	22.3583	28.898	27.7675	4.8859	33.8712	40.8031	28.524	13.7747	27.6747	20.9977	35.89	22.8521	33.2036	213.55	262.961	179.588	258.388	191.423	23.2822	169.541	150.592	52.5891	30.1661	20.4378	21.2677
AT3G21620	early-responsive to dehydration protein-related		Lus10030024	4.9	0.9709	18.5043	106.218	22.4682	147.459	40.6419	146.727	28.1624	159.132	33.0959	115.281	17.4664	103.348	39.5521	33.9261	16.3329	43.4639	5.1525	6.6474	21.4649	23.8489	21.2721	44.9754	20.358	45.7819	40.8031	20.4294	27.1962	34.9336	19.1558	44.1724	68.5562	25.2979	295.194	369.728	226.282	324.729	301.582	26.359	215.403	246.112	105.219	48.9541	36.8602	32.5453
AT5G23910	microtubule motor		Lus10027488	6	0.9705	101.605	453.212	130.341	621.736	274.32	482.582	192.363	540.441	234.259	443.478	147.737	488.301	261.209	143.651	41.701	126.367	34.6633	34.1233	66.8713	84.9616	80.6735	125.54	47.6376	90.4473	111.505	65.5282	73.4651	101.171	46.0475	215.34	137.113	132.815	837.987	1398.28	948.015	1184.24	1015.67	103.77	904.185	812.821	174.087	138.542	54.5506	48.5229
AT5G51600	Microtubule associated protein (MAP65/ASE1 family)	ATMAP65-3, PLE	Lus10015684	9.5	0.9683	130.395	763.651	177.479	861.495	353.838	918.92	203.444	1004.27	185.255	874.291	270.994	839.888	400.848	244.818	79.927	266.418	104.927	99.7112	134.155	190.791	183.422	214.709	85.5034	230.771	275.07	137.609	178.718	308.051	165.771	392.03	517.288	295.671	1814.56	2140.08	1267.27	1647.92	1224.15	175.616	1081.23	1162.07	375.547	275.115	140.366	98.5792
AT1G44110	cyclin-dependent protein kinase regulator	CYCA1;1	Lus10042739	5.5	0.9679	105.941	371.864	124.073	422.133	163.92	378.129	107.663	405.515	98.6611	427.753	62.7762	393.414	178.568	110.031	35.0984	61.5739	19.2053	42.5434	55.7261	56.2684	59.8028	72.3519	30.5369	85.2364	75.2748	47.7969	74.5247	114.782	41.9953	223.623	238.908	178.667	560.934	923.477	579.905	1004.65	814.619	81.5268	746.31	787.006	181.33	71.9576	85.542	42.7309
AT2G32590	Condensin complex subunit 2/barren	EMB2795	Lus10030028	7	0.9677	57.5168	267.139	62.6392	261.623	165.567	282.744	89.5106	311.911	90.0671	242.961	84.361	233.633	180.495	108.502	73.3244	108.66	117.106	126.301	60.6795	91.2964	71.8436	79.3914	77.7674	88.9585	91.8071	97.5213	74.8779	111.606	92.8317	176.69	226.444	99.6109	444.924	733.451	425.416	508.308	425.893	63.3204	448.533	403.949	102.06	53.2976	34.9882	26.5218
AT2G37420	kinesin motor protein-related		Lus10025304	6.3	0.9672	89.4754	274.185	23.3101	271.1	107.515	280.67	37.9777	263.294	56.9983	264.542	29.6157	249.366	103.318	145.485	48.6512	136.026	54.337	58.9404	89.9873	119.617	105.959	129.06	54.9665	135.485	130.851	86.343	107.725	175.122	111.251	253.991	278.38	148.626	512.422	778.694	416.669	710.068	603.838	61.2235	577.962	563.28	138.676	45.9563	50.7103	59.3259
AT1G20060	kinesin motor protein-related		Lus10033133	6	0.9671	107.374	196.702	82.9448	207.748	140.804	188.599	77.4513	273.262	81.446	215.806	52.9471	215.608	152.121	125.312	93.1324	89.3425	90.874	85.0869	74.7142	76.3909	84.6872	86.8223	90.3893	92.3084	99.5457	124.889	105.959	141.095	94.3052	124.235	141.268	94.8675	314.274	609.918	336.006	373.172	422.062	34.2373	379.439	299.619	81.5112	75.4496	50.1772	30.4602
AT3G51280	Tetratricopeptide repeat		Lus10028433	15.2	0.9658	62.8876	238.342	67.4047	228.105	112.045	264.584	45.7617	272.066	58.5376	249.46	69.7627	262.928	126.104	107.28	23.9781	103.428	30.9159	33.2371	54.9005	51.4241	59.0001	86.4312	30.1298	87.4696	87.9379	43.1715	45.2093	98.903	65.5716	113.192	172.429	77.4751	572.466	977.832	531.236	688.524	654.534	101.477	424.664	425.782	119.164	96.9288	37.2316	33.707
AT5G18700	Protein kinase domain	RUK, EMB3013	Lus10012799	12	0.9655	132.635	634.909	172.234	741.198	345.014	704.796	268.07	779.914	288.329	712.571	249.983	709.454	392.165	188.58	149.081	171.844	107.269	136.05	132.091	171.786	147.299	140.793	118.076	142.557	188.539	199.668	175.539	231.832	152.141	193.254	184.894	135.977	807.697	1394.86	794.296	918.866	976.457	121.251	931.759	825.414	267.835	242.565	168.944	85.315
AT3G51740	INFLORESCENCE MERISTEM RECEPTOR-LIKE KINASE 2	IMK2	Lus10022679	11.5	0.9642	144.554	519.195	120.188	555.818	250.969	584.16	125.743	622.621	144.165	527.177	130.895	550.418	279.902	157.099	40.6584	105.843	29.5106	50.0772	70.5864	90.5511	83.483	115.372	23.2081	93.7972	87.2343	46.6406	64.6351	102.986	35.7328	157.364	135.035	82.2185	788.468	1453.82	798.565	1504.56	1329.36	130.325	990.619	968.872	173.569	88.361	47.4284	55.262
AT5G23910	microtubule motor		Lus10039243	11.4	0.9641	107.97	345.325	42.9939	426.204	161.332	495.721	91.791	397.106	105.975	389.02	185.563	362.862	227.495	80.0776	30.5808	89.745	18.2685	31.9076	63.9818	80.8625	65.0205	86.8223	36.6443	71.0923	98.1387	62.4445	51.92	113.421	55.6254	196.015	189.049	99.6109	551.932	1019.32	584.471	663.625	920.363	167.502	602.838	589.638	189.941	189.455	42.3548	40.4232
AT1G76310	cyclin-dependent protein kinase regulator	CYCB2;4	Lus10016015	8.4	0.9638	254.775	728.863	127.518	723.904	319.665	785.509	153.388	762.914	145.785	702.525	208.167	699.838	363.417	472.825	174.102	468.042	151.769	205.627	227.445	292.521	242.823	337.121	152.685	420.226	349.641	309.91	214.744	514.931	341.12	427.92	681.408	369.983	753.119	1719.05	1121.83	1594.99	1189.81	203.523	1009.15	1007.57	236.785	187.555	73.3677	89.084
AT2G36200	kinesin motor protein-related		Lus10021340	18.6	0.9626	172.264	378.276	115.384	400.659	169.33	380.363	119.206	432.642	82.44	408.307	130.296	380.35	170.122	236.565	182.79	216.917	206.574	208.729	176.26	200.48	158.538	177.555	138.027	208.066	237.081	228.578	173.067	238.637	219.186	295.403	247.218	184.992	883.205	1409.57	812.266	876.42	965.908	141.908	861.352	747.765	212.938	181.065	96.6691	94.7446
AT1G44110	cyclin-dependent protein kinase regulator	CYCA1;1	Lus10029700	16.5	0.9614	82.1551	371.653	115.021	444.384	200.798	393.654	96.8507	392.158	144.818	434.489	172.686	397.551	261.209	87.7187	41.3536	92.1597	21.5474	31.0213	54.9005	58.5042	71.8436	65.7033	40.7159	86.7252	88.6414	58.9753	66.7543	93.4588	59.3092	121.474	162.042	150.207	660.159	725.897	471.539	681.101	575.67	43.5854	574.463	565.68	161.658	69.6415	63.8323	52.2606
AT3G15550	similar to unnamed protein product		Lus10035906	17	0.9606	63.8228	259.11	54.6876	239.37	79.1654	263.356	57.8392	331.027	108.794	244.162	58.1356	231.802	128.599	83.7454	22.9356	49.5006	18.2685	23.9307	32.1973	40.9902	44.9524	46.931	21.1723	46.5264	45.0242	31.6077	33.2006	56.2567	19.8924	146.321	124.648	66.4073	507.97	623.298	319.362	515.933	470.006	39.8031	394.881	447.488	143.244	77.4085	62.4439	62.6775
AT3G20150	kinesin motor family protein		Lus10016589	17	0.9587	372.016	2697.14	495.039	2920.17	1058.39	2848.8	652.334	3121.49	680.278	3091.81	746.115	2746.78	1320.25	501.556	169.237	511.104	150.364	151.561	250.148	359.969	322.694	409.081	188.107	422.46	456.222	263.269	317.171	537.161	329.7	563.198	627.394	449.04	2483.68	4823.29	2853.43	4440.59	4360.76	384.117	3026.45	3163.1	920.546	584.283	336.363	282.714
AT3G23890	TOPII (TOPOISOMERASE II); ATP binding	ATTOPII, TOPII	Lus10016397	19.5	0.9586	380.571	1928.57	428.371	1967.83	891.533	2150.71	616.546	2019.76	518.898	2148.76	453.039	1946.56	1031.49	341.706	117.458	263.198	141.932	90.4048	130.44	234.762	189.041	201.021	99.3468	175.684	161.454	167.29	197.084	209.148	79.9384	574.241	417.57	313.063	3337.55	6379.28	3658.67	3976.3	3600.51	311.781	4655.62	3619.89	809.796	559.43	442.003	244.085
AT5G27550	Kinesin motor domain (P-loop)		Lus10004487	21.9	0.9583	94.7733	498.462	86.4667	593.292	213.797	551.957	109.64	569.965	154.039	559.061	138.456	545.653	281.649	81.9115	19.808	47.0859	21.5474	28.8054	37.5635	61.1127	44.9524	51.624	21.1723	50.9929	37.2857	25.4403	45.5625	44.0073	12.5249	93.8663	99.7183	63.245	805.876	1120.94	540.846	842.969	888.606	124.132	690.235	693.213	189.323	129.846	84.9261	57.7694
AT1G50240	armadillo/beta-catenin repeat family protein	FU	Lus10039167	18.3	0.9564	82.0814	322.677	49.9221	268.371	108.927	348.214	49.7875	358.396	80.8466	288.193	32.5611	283.479	134.799	69.686	21.198	65.5984	35.1317	30.5781	32.6101	47.6977	37.7279	48.1042	27.2797	55.0873	51.7075	47.7969	62.1627	59.8862	56.7305	44.1724	49.8591	41.1093	367.357	1119.31	509.254	631.854	858.039	87.4453	504.121	559.311	233.567	157.824	67.563	37.2601
AT1G02730	CELLULOSE SYNTHASE-LIKE D5	SOS6, ATCSLD5	Lus10010024	18.2	0.956	105.458	834.185	141.776	1005.67	405.772	901.314	153.638	984.864	314.819	943.529	230.222	826.746	496.301	162.601	64.9842	139.648	55.7423	56.7246	90.8129	125.579	108.367	135.709	69.217	102.73	112.912	81.3319	99.9549	161.965	62.993	231.905	201.514	158.113	1078.02	2005.85	1312.3	1341.29	1524.31	345.137	1219.17	1309.03	494.326	415.378	218.123	124.579
AT5G37630	EMBRYO DEFECTIVE 2656	EMB2656	Lus10004038	23	0.9549	91.3096	325.453	84.4856	326.484	146.451	331.502	130.036	330.096	89.1002	350.45	102.453	344.566	174.351	90.7751	47.2612	86.5254	48.2475	41.6571	61.0923	59.6222	54.5851	56.7082	38.2729	49.1319	67.5363	61.2881	64.2818	93.9124	41.9953	93.8663	153.732	69.5695	590.33	1298.52	609.491	584.797	608.798	74.6088	618.274	648.292	159.524	96.4437	73.6483	40.3845
AT3G06030	Arabidopsis NPK1-related protein kinase 3	AtANP3, MAPKKK1...	Lus10010519	20.8	0.9544	115.274	456.76	111.499	524.636	249.614	486.166	112.4	457.907	124.416	468.888	134.26	440.115	222.031	194.999	80.9696	183.112	81.974	96.609	135.807	129.306	123.619	136.491	77.3602	170.101	163.916	126.045	132.449	193.723	100.568	146.321	224.366	147.045	777.793	696.369	567.055	695.626	562.333	115.764	607.809	589.319	167.185	130.825	76.2673	73.4533
AT1G50240	armadillo/beta-catenin repeat family protein	FU	Lus10013766	24	0.9543	222.724	367.498	130.303	432.836	235.735	432.873	185.595	478.643	189.355	464.692	213.381	409.296	196.026	193.776	139.351	186.332	133.5	134.278	119.708	149.801	140.878	163.085	111.562	149.257	142.811	203.523	190.727	221.397	142.931	287.12	245.141	175.505	791.297	1423.28	656.816	1065.02	1378.81	126.621	945.636	991.196	296.331	152.075	128.514	107.633
AT5G48310	similar to unknown protein		Lus10025189	21.6	0.9535	92.0501	200.998	20.9659	212.821	58.2279	216.688	12.0774	187.747	18.4682	210.425	0	178.454	36.7515	114.004	70.8918	113.489	52.9318	39.4413	77.6037	91.2964	89.9048	132.58	51.7092	129.157	100.601	47.7969	73.4651	132.022	61.5194	104.909	128.803	74.3129	331.901	809.997	484.032	503.71	640.575	88.6996	484.615	556.614	159.039	83.4638	44.2618	57.59
AT1G76310	cyclin-dependent protein kinase regulator	CYCB2;4	Lus10012261	17.2	0.9522	151.334	815.561	165.306	777.283	346.839	890.433	197.94	843.012	312.831	681.023	196.591	732.962	397.879	239.622	94.1748	218.527	81.974	81.9847	108.563	158.744	150.51	155.263	94.4609	197.272	209.644	149.173	134.568	264.951	139.984	372.704	481.972	235.588	613.625	1371.68	813.701	1459.29	1033.45	190.334	978.836	887.23	199.525	143.251	57.9687	44.9605
AT3G19050	POK2 (PHRAGMOPLAST ORIENTING KINESIN 2); microtubule moto	POK2	Lus10012048	28	0.9515	249.778	1109.74	240.52	1241.12	445.824	1073.11	161.422	1327.31	337.02	1189.95	199.434	1018.15	503.499	418.727	183.485	464.42	255.759	224.683	251.387	373.384	315.47	363.324	228.823	365.139	402.755	354.238	360.968	383.816	327.121	513.504	779.049	461.689	1505.97	5035.04	3058.78	3398.45	3501.37	473.365	3130.56	3100.6	1082.2	952.427	566.58	215.837
AT4G33270	signal transducer	AtCDC20.1, CDC2...	Lus10037593	26.4	0.9506	326.964	1336.27	400.219	1662.04	825.309	1821.79	471.726	1421.28	499.339	1537.62	441.882	1595.06	858.301	481.383	165.762	442.286	183.153	175.492	233.637	358.106	284.966	335.556	168.157	421.715	359.842	255.945	298.099	455.952	285.863	651.542	461.197	430.066	2553.45	2774.85	1752.97	2574.08	2382.13	213.929	1472.14	1655.91	560.715	482.388	257.064	432.073
AT2G36200	kinesin motor protein-related		Lus10014216	32.9	0.9502	184.856	859.573	140.274	870.472	234.675	824.756	138.07	991.421	319.124	846.621	258.794	858.342	410.235	239.928	113.635	224.161	121.322	97.4954	88.749	155.763	150.912	213.145	106.269	209.927	247.633	167.29	163.53	280.83	181.611	336.814	469.507	249.818	1020.77	1552.71	717.164	892.789	993.689	79.1947	850.768	918.768	254.115	101.204	98.5557	90.5919
AT2G22610			Lus10025708	39.4	0.9479	137.841	330.048	42.3335	381.642	120.279	342.19	49.7875	410.662	42.9701	333.821	66.3209	283.698	81.8924	224.646	71.5868	257.162	126.006	103.257	130.028	166.569	167.368	218.62	100.161	232.632	254.668	145.318	150.462	225.027	195.241	237.427	357.324	273.535	962.325	1731.57	980.13	1229.73	1262.38	129.777	972.892	1098.19	326.609	245.938	167.536	140.318
AT4G01730			Lus10038029	34.4	0.9479	65.2453	171.621	23.7889	196.704	72.3433	231.975	66.6571	198.382	31.5295	194.869	62.7762	195.365	84.6244	66.9352	14.5954	53.1226	13.5843	23.4875	28.0694	45.8345	41.7415	59.837	24.8367	59.5538	68.9432	60.9026	32.4942	115.689	60.0459	91.1055	151.655	99.6109	406.473	481.85	211.042	292.169	312.467	43.3111	229.627	240.159	103.835	76.2505	27.624	36.2574
AT4G21270		KATAP, ATK1	Lus10018384	45.2	0.9478	188.054	595.491	142.877	618.78	281.847	607.107	157.913	623.123	174.36	515.203	152.925	563.621	273.939	402.223	215.456	346.504	248.264	229.114	198.55	297.365	262.891	287.452	197.472	308.935	295.471	339.59	326.708	495.422	288.073	521.786	660.633	382.632	1803.01	2265.03	1267.39	1516.69	1466.87	162.701	1322.55	1340.59	353.548	253.764	146.506	112.166
AT3G17360		POK1	Lus10017113	19.3	0.9469	178.841	726.588	212.185	691.724	368.836	723.907	236.648	756.699	232.271	749.797	267.527	597.818	311.383	316.643	222.058	275.674	295.575	298.69	175.021	237.743	244.429	272.982	203.987	234.493	268.386	260.185	204.855	319.393	245.341	328.532	492.359	295.671	902.848	1971.02	1190.14	1358.66	1470.62	244.581	1935.2	1767.56	421.587	386.864	241.488	169.556
AT5G51600		ATMAP65-3, PLE	Lus10037691	35	0.9437	117.465	744.316	249.132	838.626	262.437	776.287	153.425	734.376	156.886	720.794	148.91	699.861	359.3	255.21	71.9342	282.516	112.421	100.154	101.545	174.022	162.551	230.744	105.047	291.069	247.985	156.497	164.59	265.405	161.35	403.073	521.443	249.818	1256.4	1275.05	813.995	1111.28	847.086	139.556	765.208	750.8	209.978	188.654	69.0677	82.2801
AT5G27550			Lus10029914	48.7	0.9419	88.7419	296.762	41.9319	347.345	141.159	312.269	48.2915	299.431	75.0991	312.784	81.9378	318.747	137.656	103.306	30.5808	67.2081	26.7001	40.3275	53.6622	74.9003	78.2654	73.5252	21.1723	61.4148	63.3153	51.6516	68.5203	58.5251	35.7328	99.3878	87.2535	75.894	965.637	1454.95	667.23	976.953	1138.13	104.319	819.735	849.049	211.854	131.507	105.694	72.3328
AT5G63950		CHR24	Lus10037696	21.1	0.9405	221.813	671.375	267.495	724.293	418.711	767.182	312.852	720.981	324.953	702.391	348.917	668.059	457.054	251.236	186.612	255.149	178.001	146.686	163.876	225.446	229.177	237.001	184.443	253.848	262.758	255.56	216.863	323.93	228.764	328.532	317.852	256.142	1280.95	1573.89	943.463	1128.49	837.683	173.068	1171.92	944.56	341.02	368.817	263.371	157.846
AT1G02730		SOS6, ATCSLD5	Lus10025046	32.6	0.9404	94.3128	562.952	96.6195	551.3	219.148	625.365	77.95	683.516	142.285	711.741	127.428	654.791	256.187	96.888	37.1835	79.6839	31.8527	33.2371	40.8658	60.3674	49.3674	59.837	32.9799	69.6035	76.3301	47.4116	64.6351	99.8103	40.8902	110.431	143.345	115.422	807.163	2081.41	1074.13	1332.61	1721.82	238.231	1077.92	1245.27	552.508	453.815	230.256	102.096
AT3G51280			Lus10041887	48	0.9403	76.6707	237.104	43.6543	266.474	106.811	293.495	48.7902	308.771	54.6969	268.525	70.3621	258.502	108.352	114.921	34.0559	109.867	31.8527	40.3275	44.9936	73.0371	48.1633	81.347	31.7584	62.5315	56.632	43.557	76.2906	115.689	44.574	91.1055	89.3309	45.8526	899.272	1090.93	781.319	1071.29	789.574	151.412	626.119	571.305	141.562	117.973	40.6899	34.4686
AT3G10310			Lus10042045	54.4	0.9401	91.7357	123.691	19.4636	135.469	31.937	144.621	24.1366	161.601	25.1555	151.831	10.4798	137.414	46.9435	61.4337	27.8007	82.501	20.1422	27.476	29.7206	55.1505	52.1769	58.2726	35.4228	62.5315	66.481	37.0041	46.9753	57.6178	43.4688	96.627	95.5633	98.0298	496.863	693.9	508.051	509.57	404.685	34.0805	358.041	383.053	85.9133	46.3224	60.3407	45.5752
AT3G05330		ATN ,ATTAN	Lus10004488	25.9	0.9393	41.2403	174.353	48.6399	192.02	89.1651	168.472	15.8357	191.974	83.7474	158.067	90.123	178.128	99.7816	48.9024	33.0133	50.7079	21.079	18.6128	34.2612	43.2261	46.1565	29.3318	20.358	39.4544	54.1697	23.1276	40.9709	49.4515	13.6301	30.3685	85.176	64.8261	270.577	456.335	285.795	410.719	297.153	40.5282	188.866	198.061	62.1324	89.4685	37.5617	75.3223
AT5G48310			Lus10016071	40.5	0.9393	99.8669	189.613	22.9084	237.359	62.1102	204.108	12.8254	206.025	27.6888	175.882	13.9731	195.212	46.0142	155.571	71.5868	130.392	64.6423	62.9288	87.9234	100.24	103.551	126.323	44.7875	105.708	120.651	99.8341	89.3589	126.578	72.2025	124.235	174.507	86.9619	380.821	845.022	603.83	531.77	741.342	103.065	557.024	529.627	197.324	116.083	48.4734	65.8178
AT5G66230			Lus10025961	44	0.9368	88.5755	288.592	52.0847	410.642	153.099	385.355	82.4928	396.699	113.575	321.145	125.056	379.419	183.726	160.155	69.1543	171.441	44.5002	42.5434	81.3188	102.476	83.0817	107.159	42.3444	115.013	114.319	67.0699	93.9505	154.252	84.359	80.0624	145.423	85.3807	583.005	711.412	421.388	505.105	486.964	79.8609	270.479	257.212	90.375	106.595	33.5277	56.392
AT1G72250			Lus10013714	54.3	0.9341	69.4728	490.082	104.61	533.341	251.909	582.307	52.5484	668.781	140.691	565.935	85.4825	590.476	178.15	149.458	31.9708	154.136	35.6001	30.5781	64.3946	99.867	71.4422	92.6885	45.1946	110.174	105.525	68.6118	81.2354	142.003	83.6222	201.536	174.507	148.626	755.613	988.358	493.428	549.539	582.999	55.5009	503.111	501.135	159.357	143.993	74.6304	70.7469
AT4G15890			Lus10001471	39.7	0.9335	188.653	528.463	314.115	533.728	379.893	523.481	298.512	553.941	315.024	524.809	258.066	508.633	379.503	201.111	187.307	213.698	174.253	144.027	160.161	193.027	165.762	180.684	170.6	179.778	151.957	246.309	209.446	236.823	170.928	113.192	168.275	123.328	676.675	1391.82	677.35	776.294	874.771	155.959	596.673	620.707	222.94	220.404	200.837	134.928
AT5G60930			Lus10000392	28.8	0.9329	312.704	1252.21	440.868	1426.73	658.738	1379.34	287.968	1432.18	421.885	1447.32	485.788	1315.45	619.036	459.989	381.912	531.628	392.07	258.806	316.194	338.356	293.395	357.457	260.989	404.221	438.634	326.87	311.873	477.728	352.908	521.786	673.098	358.916	1018.96	1907.78	1254.13	2127.45	1208.75	518.93	1651.05	1409.84	521.232	547.302	210.727	150.58
AT3G22780	CPP	ATTSO1, TSO1	Lus10002895	54.8	0.9327	155.183	277.127	144.34	336.969	191.739	187.733	68.9011	235.506	108.822	307.995	174.955	258.479	195.652	124.396	84.7921	119.123	103.99	91.2911	70.9992	117.381	79.8708	104.421	89.1678	92.3084	95.3246	113.711	127.151	148.354	117.513	77.3015	112.183	104.354	767.359	948.716	600.022	606.878	610.875	87.3082	465.236	398.604	96.374	117.863	89.2501	48.6475
AT5G06150		CYC1BAT, CYCB1;...	Lus10003800	63.1	0.9326	87.0726	299.863	65.242	385.043	154.746	364.517	83.4901	410.304	118.723	327.347	94.1643	337.881	210.934	105.14	35.0984	87.3302	29.0422	36.7823	55.3133	93.9049	51.3742	71.9608	26.8725	59.926	51.004	43.557	82.6482	73.043	36.4696	60.737	70.6337	18.9735	736.315	757.192	364.557	526.627	504.326	54.0507	339.548	369.503	129.492	83.8895	45.9319	48.8316
AT1G59540		ZCF125	Lus10007725	47.5	0.9325	136.195	208.676	22.4682	232.954	108.515	246.509	14.0903	248.769	56.6037	210.128	44.2139	183.112	73.4468	194.999	59.424	158.161	105.395	91.7343	81.3188	107.692	97.5307	145.877	92.8323	151.862	149.846	129.129	96.0697	227.749	138.143	204.297	280.458	140.72	560.099	991.102	494.353	556.242	552.061	111.022	687.224	670.388	192.575	240.743	67.4401	63.4875
AT1G08560		KN, ATSYP111, S...	Lus10021988	57.9	0.9319	135.674	316.624	86.2465	363.014	140.923	360.92	89.5471	346.092	123.817	319.207	111.682	329.466	168.637	213.031	76.452	208.868	91.3424	58.0541	103.197	149.055	139.674	211.971	59.4452	210.299	195.926	107.543	129.27	238.637	136.669	353.379	355.246	229.263	906.392	1066.05	494.755	906.553	748.12	103.574	552.421	572.717	164.544	113.136	61.455	51.147
AT5G02370			Lus10024395	66.6	0.9319	60.7428	286.387	59.1944	365.802	186.447	337.362	73.6566	401.349	130.736	306.463	113.429	310.742	224.9	128.369	58.3815	148.099	56.6791	48.3045	67.2841	102.103	88.7008	116.936	69.6242	110.919	136.831	74.7792	77.3502	120.226	86.2009	157.364	197.359	90.1242	823.161	787.786	429.117	442.275	457.927	57.1863	479.644	420.528	108.537	118.715	91.5179	63.2195
AT1G72250			Lus10005582	59	0.931	131.931	461.917	68.2852	453.254	201.915	407.673	72.9269	532.015	138.39	492.44	103.523	458.834	175.586	89.8582	29.8858	111.477	28.1054	41.6571	40.0402	63.3485	82.279	102.857	52.5235	78.1643	88.6414	69.3828	63.5755	114.328	60.4143	209.819	182.817	156.531	668.103	824.81	409.48	407.769	507.176	50.1312	483.741	490.087	157.522	98.5216	70.3146	67.6755
AT3G19210		ATRAD54, CHR25	Lus10019866	54.5	0.931	56.1369	117.506	35.0037	187.837	78.4608	114.788	54.8289	159.711	51.5371	167.867	34.3077	163	73.6401	67.5465	53.1689	81.6961	36.0685	45.2024	36.7379	54.7779	63.8164	67.6588	38.6801	40.9432	78.7923	66.2991	54.7456	72.5893	51.5732	104.909	101.796	69.5695	266.456	517.978	210.269	192.433	310.439	40.9986	184.093	169.669	76.8762	49.2608	24.5882	28.1973
AT2G37420			Lus10024429	62.4	0.9309	385.286	597.898	283.475	713.645	421.063	689.941	323.434	763.146	351.334	629.732	363.934	633.97	400.418	507.668	385.387	533.238	320.401	351.87	409.071	414.374	510.932	535.404	374.179	575.811	537.476	437.882	448.914	581.622	427.689	905.534	1022.11	580.273	1726.72	2249.04	1492.55	2039.88	1634.52	250.244	1570.84	1501.7	458.767	301.551	260.805	274.043
AT4G21820			Lus10007665	49.7	0.9308	89.4565	179.738	11.6551	190.123	59.6394	148.194	40.7386	190.503	9.5338	206.403	24.453	159.576	61.1589	49.8194	18.418	55.9397	13.1158	15.9538	23.5288	41.7355	41.3402	28.5497	20.7651	51.7374	42.9137	40.0878	48.388	68.9599	38.3115	168.407	251.373	158.113	333.8	739.046	344.877	396.557	378.435	26.0651	276.116	248.962	89.4644	38.4274	34.2559	32.9014
AT1G69770		CMT3	Lus10014315	65.2	0.9305	212.526	275.678	130.044	316.777	194.093	334.586	180.323	372.96	175.953	299.54	160.537	300.521	191.118	166.574	101.473	175.465	100.243	83.3142	95.7663	118.126	95.5239	108.723	90.7965	139.579	155.474	140.307	125.032	197.806	145.51	270.556	253.451	234.007	806.312	1571.39	570.464	991.121	868.329	146.611	829.601	846.073	183.405	211.776	163.165	76.5877
AT2G36200			Lus10017016	32	0.9304	236.606	596.756	207.86	563.619	339.015	625.821	205.688	652.234	248.887	608.424	254.701	538.254	324.488	466.101	346.466	450.335	407.059	455.126	289.363	366.676	331.524	308.962	326.134	383.377	451.297	472.574	313.639	500.413	382.01	488.657	623.239	330.455	1112.54	1610.15	1250.18	1167.73	1085.28	189.883	1259.98	884.755	175.618	234.441	129.442	89.1544
AT5G46280		MCM3	Lus10025389	66.4	0.9298	243.061	560.273	155.632	598.535	331.134	552.53	209.981	664.682	229.424	544.018	203.552	508.228	295.989	281.495	207.463	305.857	175.659	181.696	227.858	234.762	198.272	195.546	178.743	253.848	276.477	224.338	264.545	345.707	284.021	345.097	338.627	488.568	1188.64	2143.4	735.089	1038.8	1132.14	76.2551	862.021	925.245	209.613	108.248	306.24	126.085
AT5G15510			Lus10029190	59.5	0.9295	24.6581	95.2104	22.4682	95.7034	46.4642	120.548	29.6767	106.277	23.8481	95.3363	20.9597	115.596	43.5877	46.763	21.5456	59.5617	22.4843	25.2602	28.4822	38.7543	26.4898	34.4159	21.1723	42.4321	56.2802	18.1165	30.7282	49.9052	29.4704	46.9331	60.2464	25.2979	276.227	223.095	185.696	199.604	167.717	33.7669	137.158	117.304	50.3881	41.7319	23.1999	19.0928
AT2G05120			Lus10001742	34.6	0.9293	296.149	812.029	347.617	843.755	466.94	720.517	399.122	881.347	394.018	785.684	400.485	763.538	457.609	480.466	432.301	480.921	341.48	347.438	409.484	475.114	402.565	351.2	338.349	438.837	502.301	447.519	421.365	408.315	373.906	510.743	469.507	512.285	787.572	1864.48	981.022	939.677	1208.25	326.617	801.137	968.598	534.015	329.443	555.256	324.284
AT5G15510			Lus10010706	61	0.9292	33.4897	89.4563	18.143	104.571	50.1704	101.998	21.3757	112.317	19.0948	83.2438	36.0544	89.7067	46.8749	45.5404	19.4605	47.4884	18.2685	11.079	18.5753	29.4384	30.5034	39.1091	13.8434	29.7769	22.1603	26.2113	31.7878	35.841	31.3123	13.8039	27.007	17.3923	268.996	258.642	191.883	209.574	153.738	47.1522	175.111	129.81	47.8543	62.6574	23.9601	18.8043
AT3G15550			Lus10025757	70.9	0.9283	53.9434	165.665	21.6263	179.807	43.465	169.057	36.7127	193.958	43.9099	170.777	36.0544	172.919	69.1054	73.9649	26.4107	63.9886	23.4211	59.8267	60.2667	75.6456	87.0953	70.3964	66.3669	98.636	76.3301	40.0878	33.9069	79.8483	44.9423	132.517	114.26	102.773	563.55	520.425	302.224	397.235	435.606	42.4488	304.353	317.678	133.734	80.4064	45.8999	59.9904
AT4G02070		ATMSH6, MSH6-1	Lus10010010	65	0.9281	67.1975	459.985	119.088	459.162	160.861	374.963	111.902	298.565	88.5007	397.643	121.563	408.159	225.149	115.226	58.034	131.599	56.2107	44.7592	66.4585	76.0181	52.5783	61.0102	46.009	59.926	69.9985	58.9753	69.2266	80.3019	52.6783	157.364	93.4859	180.248	671.204	1336.43	447.475	614.802	620.523	38.5683	444.481	435.828	90.6482	52.3182	194.323	72.9192
AT1G18370		HIK, ATNACK1	Lus10042952	73.6	0.9281	116.398	339.772	52.5249	425.423	134.453	423.151	37.4607	428.24	115.195	401.721	61.1067	358.17	141.442	201.111	46.5662	135.624	63.7055	54.9519	86.685	126.324	121.612	125.149	50.8949	104.219	116.43	102.147	103.487	119.319	60.7827	129.756	99.7183	53.7583	1334.67	2485.24	1207.77	1710.97	1796.97	102.065	1146.88	999.326	425.949	187.555	95.1002	103.751
AT4G17000			Lus10010744	69.8	0.9279	88.6967	242.902	25.9515	282.091	125.808	338.923	93.804	314.678	77.033	275.202	126.751	311.837	139.458	71.2142	41.701	88.1352	38.4107	35.0097	42.1042	51.4241	47.3606	83.6935	24.0224	75.9311	49.2451	48.9534	41.3241	69.4135	43.8372	110.431	130.88	93.2864	916.221	807.915	419.105	759.425	506.339	47.897	527.07	515.736	155.381	115.657	109.592	115.941
AT1G18370		HIK, ATNACK1	Lus10032452	76.6	0.9277	128.361	378.971	75.8736	483.592	143.923	433.836	75.4384	461.269	108.849	451.058	114.602	421.028	159.886	235.954	63.5941	241.466	82.9108	77.5531	119.295	180.357	161.748	152.135	77.7674	161.167	181.856	141.078	171.654	235.462	102.41	273.317	201.514	153.369	1456.38	2923.04	1693.36	2022.44	2128.55	138.615	1292.45	1236.14	513.638	285.226	140.404	109.953
AT1G34355	FHA	ATPS1	Lus10006070	40.9	0.9276	10.3202	149.764	58.5726	143.388	98.0462	181.108	25.4015	175.834	69.0384	174.113	43.6146	184.729	104.067	24.4512	5.9077	26.9637	15.9264	17.2833	12.3836	17.8866	18.0612	26.2031	16.2864	19.355	36.2304	32.3786	16.9534	23.5915	18.7874	27.6077	16.6197	26.8791	163.89	513.846	336.639	267.729	222.538	27.2605	201.32	154.945	45.0947	60.2132	22.9513	19.9645
AT4G09060			Lus10036467	53.8	0.9266	77.7137	227.73	92.2557	272.275	141.982	320.43	101.089	256.048	109.843	233.103	58.7607	264.149	156.599	100.556	69.1543	103.428	59.0213	82.4278	83.3827	87.9427	77.0613	93.0797	66.7741	94.5416	106.229	85.1866	92.5377	122.495	110.146	140.799	189.049	143.882	375.51	480.447	315.877	360.978	240.236	88.8368	277.023	283.955	124.225	140.373	98.5585	70.3571
AT1G03470			Lus10040904	68	0.9266	165.342	448.784	254.26	418.957	280.847	432.637	189.888	406.904	207.456	403.736	159.963	409.781	274.825	146.402	85.1397	175.063	114.764	97.9385	89.9873	124.461	133.252	112.243	84.6891	97.5193	149.846	138.38	109.138	154.252	108.304	209.819	286.69	200.803	614.309	732.623	443.078	605.782	540.916	54.8738	362.97	384.543	134.752	66.328	82.7346	98.3644
AT1G77600			Lus10025655	60.9	0.9262	124.848	231.71	101.968	213.155	105.809	316.735	104.367	234.971	141.577	263.865	110.509	226.659	151.441	137.538	94.1748	112.282	110.079	71.3489	104.848	86.4521	111.177	116.154	114.004	128.413	155.122	141.078	129.977	151.077	113.461	154.603	164.12	140.72	391.586	1091.71	416.145	407.567	649.318	94.4416	450.177	406.627	87.8289	41.7319	94.6608	61.7846
AT5G26910			Lus10037725	62.5	0.9259	75.8055	427.393	67.003	437.747	165.979	425.788	89.2612	365.262	164.226	371.496	118.566	360.639	185.847	64.7957	31.2758	60.3666	24.358	15.5106	37.9763	57.3863	63.8164	46.931	15.8792	49.1319	49.2451	32.3786	45.2093	63.9693	19.5241	107.67	89.3309	93.2864	754.022	722.809	487.427	734.324	510.317	74.6675	442.807	437.484	207.411	134.445	144.195	79.9153
AT5G13840		FZR3	Lus10040282	80.9	0.9259	63.6785	204.995	68.9455	245.505	141.159	244.945	63.8779	233.483	67.1587	246.786	112.752	194.667	91.8349	123.479	54.2114	120.733	65.1108	66.4741	76.3653	90.9238	79.4695	110.288	70.8456	127.668	109.043	91.7394	99.2485	140.188	71.4657	276.077	220.211	121.747	793.483	923.655	766.899	773.266	627.916	89.0523	501.572	500.533	99.2335	62.3507	68.6253	66.6938
AT4G14180		ATPRD1	Lus10002081	28.3	0.9257	5.4953	19.1071	0	12.5485	5.47	14.6727	0	12.9603	0	15.8581	0	10.1564	4.2851	3.0564	2.7801	0	0	0	0	1.8632	2.4082	1.5644	0	3.3499	3.5175	4.6255	3.8852	0	1.8419	0	8.3099	3.1623	16.1955	35.0991	13.0195	27.0408	32.806	6.9768	16.23	22.7015	5.493	0	1.5554	3.6745
AT3G51280			Lus10041886	89.8	0.9252	54.2943	205.786	27.2337	202.896	87.8131	215.514	21.8744	231.174	73.1923	205.651	71.5094	185.428	130.208	57.1547	19.808	51.5128	10.3053	22.6012	31.3717	43.9713	37.3266	35.1982	8.9575	51.7374	34.8234	26.5967	32.8474	56.7104	12.8933	57.9762	51.9366	42.6903	880.881	941.913	481.532	646.329	591.759	67.24	453.416	501.792	96.4406	75.271	30.3674	39.5536
AT1G54385			Lus10010672	27.6	0.9251	72.636	328.264	72.1702	337.246	140.276	364.476	92.8066	229.835	58.2243	347.43	102.324	329.243	127.657	182.773	144.216	175.465	137.248	159.095	113.103	172.532	107.163	185.768	159.606	234.493	250.095	151.1	112.317	215.5	205.556	204.297	398.873	173.924	503.035	711.665	466.246	775.799	420.45	86.1911	526.116	437.556	94.3656	57.2749	30.9914	27.4918
AT4G35730			Lus10028383	52.7	0.9251	116.253	409.858	119.71	475.675	265.379	369.943	108.642	381.005	125.751	366.663	116.948	360.387	252.401	105.751	38.226	101.818	46.8423	54.9519	62.3307	91.2964	75.4558	87.6044	49.2662	88.5863	70.3503	67.4555	58.6308	94.8198	37.2064	96.627	124.648	93.2864	733.136	787.585	528.29	786.823	837.842	138.282	606.361	666.53	321.86	261.838	149.072	163.762
AT2G07170			Lus10027590	86.9	0.9248	44.8594	255.631	65.9409	224.98	114.161	272.965	71.6802	336.19	91.6606	281.22	77.3229	260.072	146.101	158.322	83.4021	198.002	90.874	92.6206	95.3535	143.466	133.252	135.318	100.975	190.944	208.589	157.268	147.637	233.193	129.301	253.991	272.148	237.169	986.438	1536.56	785.611	907.236	656.534	75.3927	656.815	613.628	118.28	121.772	87.4316	41.7296
AT5G63960		EMB2780	Lus10020862	46.7	0.9245	63.6985	310.695	129.422	336.521	267.672	303.733	218.781	391.634	177.779	317.745	136.632	264.517	265.132	102.695	90.6998	96.1841	99.774	111.677	93.2895	115.518	114.789	111.852	79.396	138.835	107.988	93.6667	114.083	104.347	111.251	179.45	199.436	268.791	393.751	826.607	585.766	409.526	439.922	132.932	456.896	414.497	120.281	132.674	193.939	84.047
AT3G21620			Lus10035300	64.5	0.9242	49.3099	115.178	42.9939	130.56	100.634	137.021	49.0395	118.935	28.6286	120.529	40.6949	116.337	64.0718	71.8255	29.5383	99.8061	26.7001	46.5319	44.5809	84.5889	79.8708	52.015	27.6868	71.0923	67.5363	53.5789	74.1715	78.0335	30.2072	57.9762	54.0141	50.5959	268.859	495.186	311.571	484.483	528.177	79.6258	326.465	383.88	155.614	103.666	84.6938	73.2474
AT1G04870		PRMT10, ATPRMT1...	Lus10043295	51.8	0.9242	51.425	217.513	91.8925	235.131	105.34	232.239	112.169	259.172	71.653	166.75	112.804	201.362	175.655	167.797	124.061	160.173	137.248	107.245	140.76	169.923	109.17	136.882	133.548	138.835	157.936	167.29	172.007	197.806	140.353	198.776	240.986	208.709	298.782	716.35	425.029	444.5	612.016	177.517	382.576	394.394	204.578	121.585	170.245	120.557
AT1G03780		AtTPX2, TPX2	Lus10018608	49.3	0.924	122.391	396.329	77.596	475.731	151.275	493.865	72.9269	472.813	148.605	423.454	76.2271	409.94	215.706	108.502	30.5808	94.1718	42.6265	27.476	53.2494	60.7401	61.4082	82.5203	18.3222	87.8418	61.5565	49.7243	57.218	97.5419	40.5218	176.69	143.345	82.2185	820.915	1265.56	937.103	1643.43	1207.52	176.184	1380.81	1609.48	248.603	254.199	147.07	86.9719
AT5G52910		ATIM	Lus10038831	71.9	0.9238	57.5979	215.273	40.8313	231.674	89.4008	211.571	35.4478	219.696	68.3847	220.046	30.7887	193.339	93.6938	54.0983	17.3754	65.1959	32.3212	19.4991	25.5927	28.3205	32.5102	32.8517	23.6152	26.7992	36.9339	36.6186	36.7325	35.841	34.6277	63.4978	45.7042	93.2864	215.303	459.124	102.382	246.758	288.068	5.017	210.705	200.273	40.5525	11.1996	40.8274	29.0028
AT4G22970		RSW4, AESP	Lus10006990	45.6	0.9236	118.231	486.84	182.426	532.668	213.443	413.977	137.036	493.862	193.168	506.352	165.074	497.908	221.226	152.82	108.77	179.088	116.637	104.143	132.917	137.131	164.959	115.763	115.633	119.108	142.811	135.682	156.113	141.095	136.669	55.2155	95.5633	126.49	346.016	1425.2	665.595	680.793	867.749	242.464	720.852	761.776	386.72	520.211	285.193	147.611
AT5G66230			Lus10014261	68.6	0.9236	161.894	447.405	86.8683	510.698	188.682	559.599	141.062	466.757	118.069	493.414	187.858	490.505	266.061	272.631	87.2247	266.015	85.2529	114.779	162.638	216.876	203.089	213.927	100.568	214.766	208.94	122.576	183.31	304.875	202.241	242.948	550.528	177.086	1121.92	980.586	630.514	904.984	741.115	162.799	531.744	516.731	182.799	140.62	63.6291	94.5554
AT4G13370			Lus10019398	86.5	0.9234	65.0721	185.466	19.4636	189.009	61.6984	196.797	36.7127	201.837	56.9712	205.202	51.1491	197.788	88.7287	47.3742	16.3329	33.4028	22.4843	16.3969	20.6393	35.4007	22.0748	38.718	18.7292	30.8935	23.2155	28.9095	33.5538	35.3873	23.9447	77.3015	70.6337	52.1771	537.514	616.69	271.788	396.056	512.2	51.5421	303.932	367.288	169.818	120.98	74.7654	63.753
AT5G37630		EMB2656	Lus10020813	97.7	0.9234	87.1205	422.912	204.415	406.737	284.846	443.014	238.375	472.84	196.301	413.373	188.979	367.04	234.649	90.4695	52.8214	86.9278	51.9949	62.4857	46.232	59.2495	41.3402	51.2329	46.009	61.4148	81.6063	75.9355	50.154	70.7746	60.0459	165.646	147.5	98.0298	1024.06	1402.81	831.054	642.631	672.477	123.642	686.392	567.2	195.767	197.162	91.0261	57.401
AT5G51200		EMB3142	Lus10030088	59.7	0.9234	361.906	809.298	335.34	851.676	400.89	777.244	247.959	879.557	291.911	858.031	272.51	752.054	394.954	335.593	328.743	438.261	302.133	275.203	334.357	341.709	313.062	360.586	314.734	378.911	387.63	361.176	354.963	359.317	276.653	284.36	419.648	369.983	655.335	2109.59	1576.28	1315.28	1498.59	549.855	1275.88	1239.44	645.471	590.123	984.592	304.036
AT4G14770	CPP	ATTCX2	Lus10006604	40	0.9229	445.652	784.717	329.474	715.651	618.862	680.99	544.495	733.379	532.544	690.951	362.71	635.214	515.55	354.237	271.057	376.688	207.043	231.773	201.44	258.238	359.218	307.007	304.148	343.551	348.938	355.009	367.325	516.292	344.435	378.226	446.655	365.24	928.902	1121.05	997.575	906.282	1084.02	276.466	979.305	855.719	387.412	211.863	328.901	360.004
AT1G34355	FHA	ATPS1	Lus10009434	79	0.9229	10.433	225.446	73.4909	214.552	168.214	217.44	53.564	236.938	91.3473	222.661	66.2951	233.722	147.405	40.0389	9.7302	28.5735	13.1158	22.6012	12.7964	22.3583	28.898	16.8169	14.2506	17.1217	32.0094	40.8587	21.1918	38.5631	21.366	41.4116	18.6972	26.8791	204.856	420.512	279.919	307.433	238.692	25.4575	221.779	177.23	71.4759	61.8655	26.9615	22.7452
AT3G23890		ATTOPII, TOPII	Lus10019720	99.5	0.9225	559.437	1424.22	248.147	1410.51	657.74	1660.84	374.644	1781.9	503.93	1587.97	392.66	1495.76	695.309	473.437	164.372	450.335	179.406	189.673	256.753	413.256	370.858	323.433	168.971	383.005	357.731	240.527	317.878	391.982	192.663	1043.57	1026.27	785.819	6727.55	9393.43	5855.46	6750.53	5758.58	553.814	6602.4	5684.84	1253.83	751.448	627.355	381.709
AT1G06660		JASON	Lus10020732	75.1	0.9225	202.342	291.666	132.647	318.787	218.972	335.118	245.198	325.516	246.299	328.869	209.288	320.484	260.404	184.301	106.338	124.758	139.59	131.619	99.0686	155.763	96.728	111.852	91.2036	135.113	147.736	182.708	142.339	230.925	191.926	240.187	228.521	162.856	813.108	739.418	484.403	692.772	501.006	100.497	597.523	581.84	157.29	202.673	90.2443	80.1998
AT2G20635			Lus10017714	91	0.9219	30.6216	50.6799	3.885	58.3919	4.2346	71.4531	6.7867	58.8171	0	45.4	0	58.823	7.8218	32.0922	22.5881	49.903	22.9527	18.1696	24.3543	29.4384	23.6803	37.5448	18.7292	39.4544	47.8382	36.2331	28.2558	40.3778	37.2064	49.6939	97.6408	56.9205	230.143	267.876	157.498	227.343	185.883	15.8938	164.183	145.94	18.9796	4.0368	2.4186	8.9563
AT5G52910		ATIM	Lus10014946	77.1	0.9215	57.7976	211.513	16.4205	269.15	63.2266	196.577	64.8752	192.867	92.6005	188.735	36.6795	164.523	124.937	44.3178	17.3754	31.3906	11.7106	19.0559	20.6393	29.0658	24.0817	28.5497	11.8076	28.288	35.1751	13.1056	23.6642	34.0262	36.4696	66.2585	31.162	66.4073	279.526	609.985	144.34	271.239	358.527	7.7411	187.12	258.016	56.1805	16.2753	52.1174	33.572
AT1G04730		CTF18	Lus10043134	88.3	0.9212	151.756	485.364	88.4092	515.434	300.904	482.264	125.761	493.3	203.437	433.915	200.504	466.88	269.916	204.473	198.775	136.026	157.858	100.597	126.312	105.829	126.83	125.54	142.913	145.162	167.786	183.864	167.416	240.906	134.459	218.101	189.049	243.493	722.399	1136.45	358.251	468.407	661.479	39.176	527.242	515.248	112.82	36.0428	95.5694	96.4999
AT4G13370			Lus10043255	76.7	0.9212	34.4976	100.859	10.3729	112.157	39.2303	128.652	12.8254	133.432	27.3756	133.383	47.6815	124.425	72.9603	33.6203	6.6027	18.9149	4.6842	3.1021	9.0813	14.5329	16.8572	17.5991	6.1074	18.2383	18.9945	10.4073	18.0131	19.5084	4.0522	46.9331	43.6267	20.5546	308.167	433.035	194.243	377.916	400.899	42.0568	210.919	323.391	128.7	96.6907	50.9484	49.0444
AT1G59540		ZCF125	Lus10018661	98.5	0.9203	48.9097	144.344	16.2004	139.036	22.0562	137.549	25.4015	133.223	20.6883	153.54	15.694	138.071	35.5164	123.173	46.5662	109.465	86.6581	70.0194	69.7608	93.5323	81.0749	91.5154	49.2662	91.9362	118.189	102.918	88.2994	155.613	101.305	182.211	216.056	124.909	484.25	773.988	322.033	427.63	407.809	37.5102	382.386	406.562	131.992	98.7597	37.5309	35.0025
AT1G26330			Lus10000645	81.8	0.9194	25.512	96.8708	10.8131	104.013	43.2889	107.842	4.0258	98.8827	30.5083	84.1828	17.4664	86.2823	47.374	37.5937	16.6804	30.5857	16.8632	11.079	20.2265	24.2215	15.6531	29.3318	13.8434	24.1937	23.2155	11.5638	26.1366	30.8505	20.6293	19.3253	33.2394	53.7583	182.389	384.645	121.911	121.496	159.663	11.0923	154.378	139.056	27.206	24.0514	36.9977	28.0383
AT1G77320		MEI1	Lus10000854	71.7	0.9192	61.5565	115.486	16.6407	145.618	66.521	154.705	106.648	153.209	67.1316	151.806	70.9358	118.736	78.6052	76.4101	44.8286	53.9275	42.158	42.5434	43.3425	50.3061	43.347	42.2379	29.7226	29.0325	37.6374	54.3498	82.6482	55.803	63.7297	85.584	81.0211	52.1771	280.161	372.151	229.66	136.704	233.859	18.2652	225.266	195.338	38.6176	45.4621	57.7725	28.1522
AT5G17160			Lus10038036	67.1	0.9192	171.807	1098.51	202.913	1388.65	592.162	1355.7	259.27	1409.41	398.458	1238.95	393.208	1248.82	626.939	282.106	125.798	278.894	88.0635	98.8248	146.952	193.399	168.973	194.763	104.233	239.704	199.795	138.38	185.782	325.745	139.984	234.666	419.648	219.776	889.158	1600.91	829.077	1606.57	1627.77	125.23	1202.36	1466.72	352.458	109.959	93.6787	71.4579
AT5G44635		MCM6	Lus10036244	99.5	0.9191	427.993	586.039	122.532	709.073	339.368	707.346	266.057	624.446	261.894	568.914	215.727	585.635	363.984	335.899	374.962	384.334	338.67	200.752	249.736	241.47	237.204	255.383	241.852	280.275	352.807	314.535	286.796	547.142	359.539	444.484	467.429	585.016	1556.05	2228.54	985.282	1178.79	1218.41	95.598	843.714	888.412	216.23	111.126	248.636	152.977
AT3G10180			Lus10010441	56.9	0.9183	89.4804	152.444	21.8079	219.737	93.9282	181.108	65.8908	202.823	44.5365	219.023	40.0698	118.475	37.6247	118.283	87.2247	93.7694	71.2002	83.7574	104.848	89.8058	103.551	138.055	120.519	129.157	160.75	123.347	79.8226	125.67	107.567	135.278	153.732	154.95	260.525	633.054	391.679	312.686	420.05	46.7016	290.401	253.738	32.4328	61.0646	35.8218	27.7583
AT5G11860		SSP5	Lus10037018	10.1	0.9181	59.5999	171.191	44.7163	164.636	77.2848	127.746	73.4073	133.118	63.291	166.26	88.9501	133.23	86.3709	52.5701	74.3669	59.9641	88.0635	62.0425	65.2202	77.5087	58.5987	68.0498	92.4251	77.4199	86.8826	82.1029	72.4055	68.5062	77.7282	27.6077	78.9436	69.5695	161.412	241.614	158.655	187.423	159.519	83.9569	201.728	177.233	107.985	128.194	110.187	81.7275
AT3G19050		POK2	Lus10018341	78.3	0.918	225.141	409.902	82.3615	407.347	108.398	357.448	64.6259	410.463	115.536	417.938	45.9348	384.516	189.564	329.175	159.507	261.991	194.395	171.06	182.451	261.965	197.871	236.61	186.479	274.692	300.396	282.157	230.991	306.69	199.293	323.01	292.922	260.886	893.087	2412.89	1080.8	1625	1688.83	165.268	1911.44	1677.45	331.849	215.405	190.861	99.7443
AT5G13840		FZR3	Lus10023401	88.5	0.918	148.318	306.205	108.495	337.082	226.561	377.503	105.115	427.573	206.856	321.525	119.79	349.365	226.883	219.45	104.6	264.003	112.421	154.22	158.923	194.145	179.007	211.971	122.148	246.032	178.338	177.697	202.029	294.894	124.512	519.025	386.408	308.32	1163.26	1371.21	1359.28	1429.27	1180.62	180.319	1205.14	1098.3	229.117	195.203	119.997	156.315
AT1G65710			Lus10031373	68.7	0.9179	9.7207	40.3753	12.5355	38.7603	21.8206	30.085	0	42.0877	15.5946	37.073	5.2399	31.9506	13.6601	21.0892	6.6027	14.488	6.0895	10.1927	9.0813	23.1036	14.0476	3.9109	5.2931	16.3773	16.5323	5.3964	15.1875	12.703	9.2095	22.0862	14.5422	11.0679	72.7111	136.667	113.427	173.596	116.502	19.1078	78.0616	81.827	9.1107	17.5614	7.6954	4.0684
AT1G08560		KN, ATSYP111, S...	Lus10042527	83.6	0.9177	199.719	477.238	114.762	560.444	231.264	559.073	123.25	569.651	141.917	464.402	173.26	533.395	261.776	396.721	105.99	410.09	193.459	129.846	201.44	267.182	269.313	404.388	118.076	487.969	415.77	234.359	246.885	535.8	261.918	549.394	905.774	377.889	1521.59	1827.96	919.738	1689.51	1241.2	146.101	897.303	929.328	268.612	202.357	78.5415	115.528
AT3G48430	JUMONJI	JMJ12, REF6	Lus10019482	64.6	0.9166	275.609	822.606	548.367	837.738	599.041	728.008	516.241	870.371	576.318	803.939	528.281	792.461	636.576	322.756	364.189	397.615	364.901	358.96	365.315	354.752	359.619	322.65	333.87	326.429	356.676	353.852	330.946	355.688	331.91	474.853	398.873	477.5	887.059	1687.5	1169.59	1090.21	958.016	392.955	829.892	871.393	470.459	531.928	734.372	372.919
AT2G26760		CYCB1;4, CYC3	Lus10026803	36	0.9159	117.657	666.912	190.196	684.197	297.493	780.738	299.51	752.483	299.538	696.906	261.585	592.497	414.327	358.516	155.337	432.225	179.874	148.459	202.678	294.012	238.408	278.066	166.121	412.41	332.757	282.928	218.276	493.154	256.761	634.978	947.323	468.013	1000.37	1250.94	1017.78	1071.14	1035.58	351.153	1343.35	1354.43	302.728	204.069	129.419	100.995
AT1G03780		AtTPX2, TPX2	Lus10017715	114.9	0.9156	42.3809	111.471	0	154.597	54.6407	162.46	0	156.256	3.187	130.116	17.4664	144.933	43.7125	58.9886	12.1628	58.3544	15.4579	19.0559	26.4183	38.009	33.7143	45.7577	17.1007	45.4097	42.9137	23.1276	34.2601	45.3683	10.683	69.0193	35.3168	56.9205	831.634	996.084	621.739	854.898	636.435	28.9264	518.133	494.274	124.757	78.388	39.6543	36.996
AT3G06030		AtANP3, MAPKKK1...	Lus10034060	84.2	0.9156	262.722	801.136	175.679	919.998	280.435	935.04	120.701	969.039	183.607	831.608	208.27	808.324	456.805	272.02	124.756	233.015	110.548	154.22	149.016	178.121	180.612	242.868	111.969	212.533	204.719	154.569	150.109	239.091	125.986	223.623	282.535	200.803	968.682	1007.63	781.166	891.441	803.362	134.225	910.646	856.018	262.841	198.567	147.051	123.013
AT4G02110			Lus10001455	73.7	0.9154	136.413	283.549	75.8351	273.614	132.278	228	66.6388	315.124	105.608	251.363	80.2169	208.005	118.656	117.366	77.4945	88.1352	71.2002	52.293	66.8713	77.5087	64.6191	80.1737	59.4452	90.8195	83.0133	157.268	103.134	128.392	71.4657	124.235	103.873	124.909	345.454	803.866	329.883	321.141	430.646	147.552	394.666	343.174	103.091	244.83	129.589	115.172
AT4G00020		BRCA2(IV), BRCA...	Lus10002857	104.2	0.9152	33.4068	99.7786	0	93.3606	33.4081	87.284	29.178	121.718	34.3219	111.575	34.282	86.11	38.1237	29.3415	5.9077	9.6587	14.0527	6.2043	2.0639	9.6885	21.2721	5.4753	8.5503	7.072	5.9798	10.7929	18.7195	19.9621	2.947	11.0431	12.4648	7.9056	195.852	368.132	129.963	119.312	210.073	6.3497	122.464	96.9125	20.2298	18.6004	11.9541	11.3706
AT2G20590			Lus10002173	82.3	0.9142	40.8544	107.773	11.6551	101.114	49.7586	115.987	15.8357	126.671	28.6016	91.4273	43.0667	96.7881	53.7112	69.9916	27.4532	63.5861	19.6738	22.158	33.8484	51.0515	35.7211	53.9706	27.6868	59.926	36.9339	45.8697	53.3328	78.0335	26.155	118.713	166.197	83.7996	247.63	444.99	307.175	538.725	429.196	61.5958	223.396	288.48	88.1144	65.5361	26.682	50.7283
AT5G48600		ATSMC4, SMC4, A...	Lus10005240	126.3	0.9141	220.219	360.601	73.4138	394.633	176.917	346.47	119.722	393.459	164.172	355.485	110.458	335.173	189.383	275.688	196.343	194.783	180.343	142.255	173.783	196.381	215.531	213.927	173.45	190.572	238.136	230.119	213.331	269.488	217.713	223.623	403.028	360.497	1423.83	2131.74	796.438	1114.94	1031.81	89.3072	953.789	1011.47	238.216	111.552	198.093	100.154
AT4G01730			Lus10009971	92.2	0.9139	57.342	239.537	13.5976	259.781	106.751	270.136	97.848	265.647	63.9717	241.083	75.0284	241.81	132.441	71.5198	26.4107	83.7082	38.4107	19.0559	33.0229	50.3061	51.3742	81.347	25.651	64.7647	63.3153	43.557	46.2689	95.7272	57.0989	149.082	213.979	135.977	367.642	434.765	168.543	381.963	282.56	37.9413	185.305	212.027	97.3914	47.549	29.9838	30.9736
AT2G44190		EMB3116, EDE1, ...	Lus10039129	125.1	0.9136	55.228	88.4636	51.8646	98.6037	79.52	94.0759	33.2038	94.0501	52.8444	90.3352	44.7361	92.2132	49.5508	32.3979	13.2053	31.7931	13.1158	13.738	19.8137	18.2593	13.6463	31.2873	12.2148	30.5213	26.3814	22.7421	30.7282	38.1094	13.9984	85.584	76.8662	71.1506	363.553	395.988	183.953	294.876	320.408	27.3389	197.649	206.698	52.2634	19.5203	21.4413	29.141
AT5G13060		ABAP1	Lus10022039	91.8	0.9133	88.0946	231.147	35.6641	247.509	78.5774	227.288	12.0774	262.599	23.9024	196.919	61.6803	229.971	83.1399	140.595	59.7715	115.904	52.9318	52.293	71.412	89.0605	69.0341	99.7283	39.4944	117.991	116.078	95.5939	69.9331	135.198	116.408	126.996	176.584	145.464	379.509	773.258	190.865	252.598	447.684	34.1785	251.359	311.204	66.8006	10.6458	66.6503	41.1368
AT3G51740		IMK2	Lus10014235	113.9	0.9129	84.981	682.953	106.992	727.203	351.367	787.693	199.168	814.188	245.305	728.425	193.671	728.844	395.908	73.6593	15.6379	58.7568	22.9527	14.1811	29.7206	54.4052	32.1089	59.0548	11.8076	52.854	42.9137	38.9313	36.3793	48.0904	19.8924	104.909	108.028	79.0562	912.549	1118.48	616.448	915.788	887.221	53.4235	707.487	521.27	96.2743	10.5863	26.0621	26.0805
AT1G26840		ORC6, ATORC6	Lus10037184	55.6	0.9129	58.0974	57.9186	0	67.6515	14.5867	40.8519	0	67.3801	7.6271	60.1508	20.9597	68.3924	36.3897	36.6768	18.7655	39.4395	11.7106	31.0213	24.7672	21.613	22.8776	35.9804	18.3222	40.9432	47.8382	30.4513	24.3706	43.5536	34.2593	33.1293	39.4718	41.1093	109.972	175.079	46.0463	97.3637	117.469	4.6054	73.2343	93.1874	18.3212	9.9134	16.8433	22.7002
AT3G43610			Lus10008428	37.9	0.9128	301.595	521.9	248.108	570.589	316.428	490.55	254.496	498.248	235.485	553.481	233.039	463.279	308.595	295.248	252.987	256.759	252.48	228.228	230.334	262.71	250.449	260.076	293.562	246.032	269.442	294.877	291.035	257.238	305.387	298.163	349.014	327.293	345.933	998.396	629.578	933.685	828.227	313.878	741.019	771.162	618.438	456.675	427.425	236.784
AT5G18700		RUK, EMB3013	Lus10033979	113.3	0.9123	68.4003	146.909	40.4296	198.937	63.4623	149.154	60.1014	185.185	72.1983	160.987	74.4033	155.001	95.066	83.1341	58.3815	76.8668	59.4897	60.2699	59.854	67.4476	59.4014	93.4708	45.1946	79.281	84.4204	78.2483	63.2223	120.68	73.3075	124.235	149.577	72.7318	596.403	857.12	514.654	555.251	513.134	83.467	680.495	620.17	164.392	164.918	104.848	72.397
AT3G44050			Lus10013377	95	0.9121	141.281	480.945	163.144	560.333	243.38	534.927	163.702	603.38	196.982	523.164	199.382	534.615	265.687	439.205	435.081	486.555	516.202	485.261	440.03	535.109	492.47	430.2	433.217	500.996	493.156	491.461	478.582	556.216	455.317	314.728	511.056	273.535	1547.85	2145.07	958.364	1369.6	1439.05	143.848	1089.13	1117.5	400.459	302.403	175.256	199.73
AT2G04865			Lus10001737	56.6	0.9119	54.2379	190.219	94.6384	202.284	136.453	201.679	82.7238	173.079	110.388	218.776	87.7771	180.741	127.102	103.001	77.842	93.367	56.2107	61.1562	73.8887	62.6033	63.415	63.3568	62.7025	94.9138	99.5457	75.1647	90.7717	79.3946	73.676	77.3015	157.887	159.694	217.212	420.385	257.473	307.231	280.966	103.28	194.079	228.694	138.21	71.8385	143.69	67.7716
AT3G42660			Lus10034648	98.3	0.9115	167.995	459.677	98.3418	579.518	198.444	512.72	198.384	590.513	189.069	465.048	145.339	490.719	269.598	113.087	65.3317	114.294	64.1739	39.8845	69.348	73.4098	62.6123	75.8717	55.3736	63.6481	81.2546	57.819	84.4141	98.4492	82.1487	118.713	128.803	211.871	639.583	1251.18	243.528	551.135	817.324	36.1186	521.016	580.086	146.596	35.37	205.784	100.588
AT5G13960		SDG33, KYP, SUV...	Lus10041515	110.1	0.9112	130.818	357.14	145.7	383.65	289.316	314.821	119.954	349.398	158.711	300.8	151.256	278.773	218.563	160.155	102.863	171.039	89.0003	107.245	102.371	175.885	128.837	104.812	62.7025	125.435	119.947	109.471	122.913	177.844	89.1479	287.12	228.521	197.641	1058.08	1203.01	783.865	678.949	532.106	114.686	956.968	702.745	113.146	130.519	55.4487	52.6416
AT3G51280			Lus10028434	132.9	0.9111	48.7106	154.789	27.0136	187.559	61.4627	198.639	57.0729	248.691	68.698	180.256	49.4281	187.65	93.9432	90.1639	30.5808	57.147	14.5211	28.3623	24.7672	49.5608	33.313	60.6191	17.915	47.2708	48.5417	23.513	34.2601	57.1641	26.5234	80.0624	101.796	63.245	799.519	836.958	384.459	615.976	714.754	49.2884	363.767	354.102	87.3632	74.9644	36.1681	40.8856
AT5G53480			Lus10034318	58.3	0.9111	498.747	863.649	438.37	923.121	587.747	859.908	453.896	987.338	429.988	871.755	435.444	820.53	573.396	555.96	529.256	536.86	547.118	544.201	389.257	436.36	411.395	428.636	444.211	467.869	484.714	524.225	452.446	595.686	522.731	472.092	683.486	512.285	851.17	1853.6	1193.04	1194.79	1385.03	641.298	1161.65	1175.2	603.799	710.66	728.776	303.122
AT5G55820		WYR	Lus10022519	109.7	0.9107	162.909	668.792	270.719	643.59	284.786	709.19	301.006	680.43	332.266	693.792	273.212	573.773	375.411	197.444	145.954	172.648	187.369	157.322	115.58	192.654	148.504	166.214	166.121	185.733	193.463	217.785	202.735	222.305	216.607	132.517	176.584	129.652	709.315	1370.01	614.12	578.979	757.897	124.113	519.75	511.533	182.653	160.506	202.081	75.4282
AT1G49870			Lus10002116	103.5	0.9105	83.3194	632.853	138.953	686.316	224.854	655.478	107.627	782.966	143.511	668.244	195.863	638.443	259.294	199.277	57.339	194.783	66.9843	66.9173	106.499	137.876	148.102	151.743	72.0671	218.86	209.292	157.268	97.1293	271.303	138.511	218.101	288.767	123.328	675.878	910.819	555.671	798.628	665.552	58.4994	370.137	461.666	154.456	85.3631	72.7705	65.7246
AT5G67270		ATEB1C, ATEB1H1	Lus10011508	121.7	0.91	128.276	175.847	49.702	199.828	100.341	208.32	37.479	227.956	49.0037	185.232	68.0418	178.407	81.462	94.4428	38.226	127.575	28.1054	50.0772	60.6795	79.372	52.5783	92.2975	28.094	84.1197	92.8623	58.2044	57.218	108.884	86.2009	121.474	143.345	132.815	688.133	631.383	274.812	410.05	382.087	62.1445	485.339	425.915	93.6337	60.3323	36.8428	57.6988
AT5G04885			Lus10033393	99.1	0.9096	222.211	481.182	337.244	471.542	370.6	374.519	258.023	466.42	253.64	411.895	221.541	421.018	340.438	335.899	185.57	299.418	215.943	259.249	244.369	276.125	218.742	280.412	230.859	322.707	345.772	293.335	227.459	300.792	252.709	477.614	459.12	338.361	925.95	1259.42	828.896	910.09	913.936	374.121	1021.97	1053.59	289.5	181.738	444.135	140.913
AT5G08020		ATRPA70B	Lus10021153	123.2	0.9084	303.673	492.866	49.4818	548.397	116.044	526.669	84.2381	561.782	118.382	467.712	110.535	499.199	251.54	219.755	90.6998	160.575	52.4633	62.4857	84.6211	121.853	99.9389	160.738	57.4094	151.118	157.585	126.816	111.257	205.065	141.458	353.379	430.035	388.957	1059.99	1954.16	441.893	718.551	1131.16	72.1786	590.901	673.963	144.846	72.0856	135.128	60.4115
AT5G57590		BIO1	Lus10033915	118.2	0.9083	74.5855	213.701	133.346	239.592	165.567	242.518	96.5648	253.866	110.442	188.785	99.9778	172.956	157.46	61.4337	61.5091	46.6835	29.9791	43.8729	40.0402	52.542	31.7075	38.3269	39.0873	55.8317	51.7075	74.0083	64.9883	69.4135	31.6807	162.886	124.648	147.045	415.243	544.397	370.006	376.604	431.916	90.5221	188.295	195.797	66.475	70.1268	81.4999	51.3491
AT4G02800			Lus10000658	143.7	0.9079	43.6192	69.8748	24.4107	84.7726	26.7026	93.7958	20.1291	81.9164	4.7805	77.7436	0	69.0027	28.2497	47.6799	18.0705	35.4151	6.0895	10.6359	11.9708	27.9479	25.6871	26.9853	16.2864	35.7323	23.5673	20.8147	39.2049	29.4894	15.1036	30.3685	43.6267	33.2036	299.016	319.406	146.021	177.266	209.879	29.6318	134.204	139.176	70.1854	38.4274	18.1315	22.2031
AT1G06220		GFA1, CLO, MEE5	Lus10031129	107.1	0.9076	302.505	505.552	214.53	527.369	303.432	483.365	228.578	534.98	264.794	503.382	233.638	500.396	339.327	253.376	171.669	278.491	228.59	182.582	225.381	208.305	193.456	204.15	164.899	194.294	263.814	256.331	252.889	266.766	253.077	306.446	259.683	289.346	804.883	1384.5	968.115	821.356	792.86	388.585	712.595	679.081	483.339	369.335	445.93	152.318
AT2G32590		EMB2795	Lus10035296	121.2	0.9076	29.27	83.3069	32.4009	71.9994	60.4035	94.592	37.2114	80.9576	44.2775	76.2365	26.1739	74.6678	35.3917	71.2142	47.2612	71.2326	62.7686	69.5762	30.5462	57.759	52.5783	55.535	57.4094	60.2982	50.6522	93.2813	50.8604	90.283	61.5194	113.192	103.873	85.3807	376.921	509.826	369.496	474.743	291.869	24.262	319.472	312.421	62.8573	30.2852	16.9341	19.3102
AT3G63430			Lus10024836	70.2	0.9071	530.928	832.006	263.026	742.365	404.77	857.012	337.451	737.143	327.432	722.791	245.368	721.804	564.545	118.283	42.396	106.245	60.8949	105.472	76.7782	101.73	84.2858	86.4312	60.2595	135.485	114.671	88.2703	84.4141	115.689	61.8878	422.398	535.986	460.108	1272.71	1684.01	1523.17	2284.59	1356.52	645.943	1876.13	1645.27	384.579	49.6865	311.606	185.655
AT4G38070	bHLH		Lus10025718	116.9	0.9071	24.46	263.731	42.1135	283.93	89.5769	287.04	50.3044	277.24	85.3137	244.172	83.188	394.234	211.421	84.6623	19.808	101.416	31.3843	27.476	31.7845	50.6788	42.9456	61.4013	29.7226	72.5812	92.8623	55.1207	55.8052	126.578	48.9945	88.3447	118.415	83.7996	389.965	524.944	274.102	255.145	302.483	40.0971	166.934	219.23	83.679	51.5263	30.3994	24.5234
AT5G15510			Lus10030650	117.9	0.9059	33.7891	56.1002	14.6982	82.2622	16.1744	77.4361	0	85.3052	12.0943	63.8476	9.8805	77.3047	22.5361	39.7331	14.9429	34.2077	21.5474	18.1696	22.7032	31.3016	34.9184	57.8815	7.736	33.1268	40.8031	27.7531	30.0218	41.2852	37.2064	80.0624	74.7887	55.3394	213.457	311.022	242.711	191.644	210.539	45.8784	234.805	236.967	80.4465	59.2338	72.6046	62.9225
AT4G31120		PRMT5, SKB1 ,AT...	Lus10009545	91.7	0.9053	181.725	480.093	98.3418	626.31	272.789	485.08	125.992	635.015	163.805	483.249	195.889	468.753	217.814	227.396	172.017	207.661	125.537	107.245	153.144	209.796	174.191	192.026	160.828	192.805	200.498	192.73	222.161	174.668	146.984	140.799	162.042	189.735	851.305	1261.02	850.304	867.666	1072.52	173.284	598.114	647.315	234.218	126.482	436.276	231.147
AT2G31320		ATPARP2	Lus10033871	97.9	0.905	304.904	763.44	436.428	801.82	531.225	793.374	362.871	840.02	419.46	722.539	344.67	735.138	542.496	316.338	265.497	396.005	266.064	236.648	309.589	299.229	309.851	292.536	267.503	312.285	369.339	353.467	314.699	378.825	270.391	350.618	357.324	313.063	1138.16	1417.5	958.629	674.306	787.27	348.606	883.163	754.212	449.677	415.19	539.499	247.526
AT5G51660		CPSF160, ATCPSF...	Lus10031111	130	0.9036	138.058	258.565	72.3903	297.759	125.749	287.137	81.9758	272.761	107.569	264.473	110.432	257.477	138.211	152.514	144.564	171.844	108.674	123.199	114.754	132.287	125.626	145.486	129.477	150.001	199.443	144.547	140.219	118.411	145.142	218.101	103.873	192.897	490.97	1169.71	703.128	629.859	809.141	231.469	530.376	546.236	332.667	194.027	360.735	168.797
AT2G21790		ATRNR1, RNR1, C...	Lus10033526	82	0.9035	524.629	1114.25	628.67	1294.61	717.908	1234.68	488.133	1292.33	610.64	1069.85	652.112	1057.61	836.252	456.932	356.544	409.285	255.29	285.396	399.577	377.483	430.259	425.898	282.161	399.383	425.619	328.412	403.351	481.358	470.053	811.667	1098.98	1008.76	1514.6	3482.17	1019.36	2181.29	3158.86	229.764	1730.02	2245.64	590.852	284.237	900.546	388.368
AT1G47230		CYCA3;4	Lus10018715	135.2	0.9033	105.774	268.527	30.2383	323.194	119.279	286.772	34.6998	298.935	104.382	275.533	115.201	292.48	184.737	93.2203	63.9416	106.648	57.616	65.1446	61.5051	83.471	50.9728	71.5697	63.1096	82.6309	92.1589	54.7353	69.2266	123.402	135.195	129.756	155.81	107.516	379.655	580.085	185.682	301.147	245.004	79.4493	240.96	227.529	74.1427	49.2608	73.536	47.8656
AT1G03780		AtTPX2, TPX2	Lus10033674	155.1	0.9032	46.9587	124.64	0	121.247	9.1167	164.302	11.3112	123.387	35.2888	152.152	22.7063	108.882	21.4258	69.3803	21.8931	61.9764	12.6474	21.2717	39.6274	57.3863	54.1837	34.4159	19.1365	44.6653	31.6576	34.6914	44.1497	73.043	28.7336	46.9331	72.7112	56.9205	837.639	961.194	592.986	647.746	715.252	52.5025	429.555	513.254	126.699	99.0068	47.1024	45.1171
AT3G26050			Lus10037054	117.8	0.9031	75.6956	120.467	10.8131	151.864	57.6399	157.579	6.0387	132.683	29.9089	135.033	12.2007	125.818	51.4096	129.286	81.3171	131.197	124.6	81.9847	96.5919	134.15	111.578	92.2975	97.7182	120.969	140.701	107.929	130.683	169.678	110.514	165.646	159.965	91.7052	681.295	766.096	421.914	786.259	550.467	84.878	437.455	444.15	142.546	112.838	69.1306	54.8987
AT3G44050			Lus10008438	126	0.9029	184.386	1519.88	241.18	1586.18	449.882	1709.36	250.203	1804.07	362.748	1530.25	262.912	1560.56	601.465	307.168	109.465	303.04	115.7	102.813	160.574	250.413	172.585	268.68	106.676	288.091	283.863	205.065	172.007	381.548	199.293	372.704	481.972	358.916	1202.26	2100.6	1069.05	1375.25	1490.17	215.674	1341.58	1297.36	308.202	249.43	139.834	118.281
AT4G30860		SDG4, ASHR3	Lus10006888	102.5	0.9028	20.789	43.8365	5.8275	38.8162	5.47	45.7617	0	64.9501	19.0948	21.8671	17.4664	33.5859	6.5182	26.8963	13.9004	28.976	3.279	18.1696	17.337	13.0422	16.4558	19.1635	6.9217	34.6156	24.6225	20.0439	18.3663	29.9431	22.4712	22.0862	24.9296	50.5959	75.7629	189.973	67.5191	67.9232	119.514	15.6194	69.6186	70.7333	23.7476	2.0184	7.9854	8.0776
AT3G58650			Lus10016854	134.3	0.9028	128.402	315.456	79.5	340.707	140.335	369.272	85.2354	293.722	131.417	285.663	72.1088	282.459	137.406	73.6593	29.5383	79.6839	42.6265	31.9076	43.7553	59.9948	52.1769	50.8419	32.5727	57.3205	60.853	54.3498	55.0988	93.9124	43.8372	190.493	197.359	246.656	602.748	664.596	427.329	440.719	376.341	118.665	360.798	350.914	198.467	117.982	131.18	106.099
AT5G05560		EMB2771, APC1	Lus10028975	106.1	0.9025	160.449	342.364	76.2368	414.542	223.676	388.062	93.804	414.811	159.813	401.75	109.285	367.343	202.158	392.748	350.984	413.31	333.517	328.825	317.02	340.592	376.878	336.339	342.014	387.472	399.238	358.863	410.062	341.17	299.861	198.776	297.077	289.346	686.426	1544.61	1156.54	880.049	985.845	328.577	1046.94	899.164	353.044	266.104	434.966	206.784
AT3G48430	JUMONJI	JMJ12, REF6	Lus10043332	86	0.9025	264.178	692.626	390.908	672.49	565.279	662.563	314.81	586.562	430.846	729.749	394.149	639.659	532.815	253.987	240.129	321.955	285.269	272.101	269.962	325.313	300.218	237.392	267.096	259.059	253.613	288.709	259.953	310.319	219.554	364.422	359.401	425.323	860.543	1477.38	1065.19	881.131	785.694	350.644	648.083	643.864	445.168	425.878	598.628	290.435
AT1G33410		NUP160, SAR1, A...	Lus10039130	70.8	0.9022	238.837	777.619	547.046	817.269	584.981	788.19	607.57	786.432	465.876	857.562	473.664	763.706	566.017	389.997	487.207	407.676	343.354	347.438	407.42	416.983	390.524	364.106	432.81	420.599	432.303	442.508	408.296	376.557	425.479	496.939	465.352	542.326	567.981	1580.14	1366.81	1153.27	1110	612.568	1304.47	1078.14	453.554	687.213	650.445	329.26
AT5G42330			Lus10030749	158.4	0.9014	63.6971	129.867	36.7262	118.904	69.1679	132.026	42.5021	139.025	47.7235	131.826	43.0409	116.644	75.6922	74.2706	24.6731	63.1837	17.8001	25.2602	26.8311	47.3251	25.2856	53.1884	30.1298	55.4595	47.1347	42.015	37.0857	71.2283	34.9961	71.7801	101.796	66.4073	281.506	329.788	125.258	191.672	189.184	42.1352	117.299	100.075	47.688	26.555	13.5602	27.9925
AT2G16440		MCM4	Lus10028795	99.3	0.9013	183.179	488.931	213.572	542.873	261.495	623.722	238.642	625.437	256.092	414.756	190.597	487.407	264.882	218.533	131.358	213.295	172.38	167.958	168.417	174.022	174.191	179.12	140.877	183.128	217.734	188.49	180.484	307.597	234.658	292.642	531.831	510.704	620.36	1619.91	360.842	650.628	875.187	58.6366	620.141	699.027	200.635	43.5122	210.81	98.3894
AT5G19330		ARIA	Lus10042583	125.1	0.9013	55.344	91.8809	12.9758	150.471	43.0532	161.025	6.7867	140.97	14.3143	143.148	8.7332	46.859	14.2839	83.7454	31.6233	55.5373	10.3053	23.9307	24.3543	31.6743	52.9796	59.0548	14.6577	58.8094	55.9285	53.9644	50.8604	82.1167	68.1503	44.1724	81.0211	71.1506	276.147	594.039	150.479	197.017	310.18	12.5426	154.035	209.496	52.9884	4.7096	16.2967	13.706
AT5G26830			Lus10005351	48.5	0.9012	977.673	1749.37	1187.27	1711.34	1349.18	1615.05	1082.59	1893.32	1112.06	1646.64	1121.94	1671.38	1413.71	1258.32	1201.69	1256.43	1284.88	1262.12	1079.85	1285.98	1274.72	1077.85	1105.84	1173.95	1219.52	1314.8	1202.99	1359.24	1137.56	1460.45	1693.13	1426.18	2032.18	2521.44	2719.83	2888.86	2633.65	1296.37	2341.3	2260.87	1170.59	1437.77	1582.02	1008.19
			Lus10037590	164.8	0.9012	75.2926	870.15	181.105	950.235	383.954	977.809	222.308	1087.41	288.275	962.377	299.54	918.857	502.501	112.476	43.0911	125.16	39.8159	40.3275	55.7261	83.471	69.0341	92.2975	35.4228	99.7526	96.7317	60.5172	92.1845	151.53	43.1004	184.972	162.042	129.652	1770.81	1924.33	904.529	1044.61	1163.66	109.963	696.246	663.163	186.922	159.042	100.408	60.8064
AT5G44635		MCM6	Lus10038384	157.5	0.9008	369.669	371.187	101.346	421.907	172.684	394.309	115.909	456.491	182.613	333.746	106.939	336.175	218.064	206.001	164.719	149.307	144.274	94.8364	122.185	141.975	148.102	128.278	107.49	156.329	135.073	156.111	165.296	229.564	136.301	292.642	305.387	428.485	1028.38	1905.2	615.028	956.671	1115.94	51.0915	616.369	675.788	187.455	75.6968	241.365	112.908
AT2G33560		BUBR1	Lus10030714	122.9	0.9005	81.9705	351.975	57.2133	429.38	181.153	379.693	42.7515	365.83	98.3479	364.242	136.187	358.324	186.651	113.087	51.0837	136.026	52.9318	77.11	80.906	93.5323	94.7212	105.986	57.0023	127.296	99.1939	65.1427	80.529	126.578	112.724	173.929	124.648	117.003	372.744	465.218	328.48	400.8	363.245	31.4544	264.167	276.658	56.9317	26.3674	24.9008	55.3717
AT2G20590			Lus10039890	137.4	0.8998	32.7042	66.5805	0	75.7937	28.1142	83.3782	14.0903	60.9055	23.562	65.6759	20.9597	71.225	24.3388	43.4009	19.113	32.1955	13.1158	20.8286	24.7672	43.9713	37.3266	32.8517	12.6219	37.2211	33.0646	21.9712	40.6177	48.9978	22.1027	91.1055	76.8662	36.3659	251.066	468.41	285.41	502.105	426.008	42.5468	222.117	246.847	93.7738	80.2873	41.0212	31.0627
AT4G14330			Lus10011804	134.9	0.8997	61.8683	262.325	66.1225	333.344	190.327	315.702	42.2528	325.775	117.729	284.774	64.5743	324.892	120.266	92.9145	37.1835	72.8423	46.8423	41.6571	51.1854	65.2116	54.5851	57.8815	37.8658	51.3651	65.7775	67.8409	61.1032	70.7746	58.5724	85.584	116.338	93.2864	534.777	431.521	314.519	384.133	344.242	69.043	269.405	279.208	101.727	96.8008	49.648	59.0975
AT5G49160		MET2, DMT1, DMT...	Lus10004295	154.3	0.8991	262.093	1566.22	307.38	1594.39	746.082	1335.33	347.248	1532.75	471.596	1384.11	371.597	1316.99	709.412	222.812	136.918	252.332	137.248	136.937	137.045	203.088	150.109	172.08	109.933	148.885	160.047	176.926	166.356	210.055	126.723	353.379	295	398.444	1511.65	2791.55	1145.85	1441.48	1476.53	146.16	1093.59	1091.38	275.862	244.336	328.837	174.127
AT2G36200			Lus10022697	108.3	0.8988	65.6953	120.045	5.8275	133.794	46.7594	149.893	12.0774	112.906	20.9745	158.27	39.5734	119.216	71.1576	73.6593	23.9781	61.9764	18.2685	16.3969	29.7206	52.9147	40.1361	59.837	20.358	51.3651	51.3557	43.1715	41.3241	75.3114	38.3115	74.5408	99.7183	55.3394	382.28	538.183	167.016	300.478	401.93	23.2822	251.218	272.223	111.995	19.5798	53.8037	62.6437
AT1G06220		GFA1, CLO, MEE5	Lus10043477	116	0.8986	121.016	556.803	223.037	499.822	266.317	476.252	163.952	544.023	221.484	526.035	216.823	455.67	285.753	109.725	113.635	128.782	101.179	97.0522	106.912	123.343	131.646	114.199	116.855	129.53	119.244	139.536	134.921	86.1998	116.408	99.3878	103.873	107.516	281.415	1287.59	929.272	978.481	887.651	376.963	782.612	715.088	363.736	388.201	468.91	109.597
AT5G53620			Lus10032948	102.8	0.8983	918.607	859.969	688.019	855.634	782.487	786.821	642.27	892.115	681.38	872.541	708.398	809.852	690.069	737.51	693.628	689.789	635.181	584.972	722.375	702.423	840.45	642.954	670.184	668.491	664.107	624.83	704.276	586.159	553.675	527.308	517.288	588.179	1434.2	1934.48	1319.22	1371.59	1509.32	715.77	1408.06	1458.87	902.804	713.42	866.308	625.965
AT4G32830		ATAUR1	Lus10006033	171.4	0.8981	86.7366	213.358	46.6974	247.847	81.1076	203.423	40.7386	226.248	76.0661	215.451	73.2817	181.091	83.7636	69.9916	23.6306	66.8057	23.8896	30.1349	35.4996	47.3251	54.5851	43.4111	19.5436	37.9655	47.1347	38.546	48.7412	62.1546	26.8917	63.4978	114.26	63.245	810.503	765.582	533.782	503.417	497.835	101.693	398.702	396.73	147.221	175.802	58.7504	93.4822
AT4G35730			Lus10041836	105.8	0.8976	39.9626	132.441	43.2141	171.05	54.1694	181.08	57.8574	147.197	61.4113	139.595	39.5477	176.813	79.1042	33.3148	11.8153	29.7808	14.5211	17.2833	23.9416	19.0046	15.6531	19.1635	12.6219	33.499	24.2709	18.1165	26.4898	24.4989	15.8403	27.6077	43.6267	25.2979	378.799	410.556	226.774	445.289	511.234	56.0692	275.843	315.512	197.702	107.941	61.1371	81.5618
AT2G38770		EMB2765	Lus10019778	117.4	0.8975	591.321	1449.99	962.959	1514.8	1012.75	1317.47	800.164	1482.81	1018.97	1393.17	768.28	1343.89	1021.17	569.102	542.809	511.104	691.392	563.257	650.551	677.457	623.715	482.607	598.524	503.229	565.968	639.863	608.206	525.819	575.409	568.719	461.197	581.854	1325.36	2864.87	2588.02	2686.66	2307.62	1196.13	2386.23	2055.48	948.412	1528.83	1465.15	680.826
AT5G67100		ICU2	Lus10009366	126.7	0.8974	353.092	960.265	273.141	909.793	498.405	877.338	334.921	878.824	348.147	839.293	365.133	821.602	517.92	309.919	292.95	250.722	288.548	195.877	186.166	194.145	177.401	201.021	224.345	205.461	229.342	354.238	296.333	414.666	261.181	499.7	573.38	570.786	820.312	1684.4	692.098	743.408	976.684	108.141	889.625	905.898	157.137	76.9143	137.081	108.91
AT4G31880			Lus10018332	123.4	0.8972	785.597	1721.68	1300.37	1734.19	1522.86	1565.68	1046.82	1811.77	1330.13	1715.69	1210.5	1648.71	1432.13	949.013	931.671	1018.99	1078.78	1039.21	951.471	1007.61	1026.68	886.213	1042.73	972.96	1033.8	1118.6	1070.54	867.442	1114.35	1308.61	1460.46	1331.31	2562.44	2826.19	2229	1984.48	1813.56	1047.29	1892.6	1647.19	1026.8	1160.9	1253.77	932.015
AT4G38070	bHLH		Lus10035943	152.1	0.8972	54.1117	230.374	47.7595	240.986	108.515	260.552	51.8004	233.566	69.6921	223.041	78.496	236.382	112.818	154.96	40.311	148.904	80.5687	51.8498	98.6558	95.3954	90.3062	133.362	63.1096	164.517	138.238	115.252	90.0652	185.556	117.513	149.082	213.979	161.275	677.125	663.111	251.088	418.743	450.068	35.8443	224.806	241.174	92.0385	58.0072	35.0028	54.9554
AT4G32730	MYB	ATMYB3R-1, PC-M...	Lus10011687	127.2	0.8966	589.966	1187.25	710.63	1239.79	893.232	1139.49	668.669	1237.85	875.272	1259.42	809.549	1103.04	780.033	534.87	497.285	521.97	470.765	397.515	468.512	457.6	465.579	418.077	465.383	507.324	516.371	473.73	525.205	557.577	456.791	397.551	490.281	343.104	1250.06	1720.64	814.456	1258.32	1274.37	303.139	1079.18	1327.9	672.524	508.449	493.307	373.552
AT4G02800			Lus10014668	178.4	0.8963	143.674	216.266	35.444	270.938	102.105	278.432	91.2924	281.495	79.5663	255.173	92.4434	257.506	149.638	130.203	44.1336	114.697	45.437	48.3045	72.6503	98.0039	89.9048	105.595	26.8725	83.0031	85.4756	52.4225	58.6308	95.7272	39.4166	126.996	139.19	86.9619	1116.36	1008.88	466.633	681.38	745.173	95.4804	480.993	580.776	200.495	137.008	57.886	70.4993
AT1G44900		ATMCM2, MCM2	Lus10009052	137.1	0.8962	203.639	957.226	399.883	1026.41	524.111	889.735	455.446	1018.32	619.288	874.587	512.638	904.074	646.369	220.672	155.684	181.905	133.032	101.484	135.394	114.773	113.585	161.521	102.604	154.095	178.69	127.587	168.475	229.11	151.036	323.01	373.943	515.447	1278.64	2625.37	586.938	1229.73	1463.24	126.562	1060.37	1209.42	310.921	139.956	450.065	227.76
AT1G15440		ATPWP2	Lus10043473	126.9	0.8959	55.3462	244.158	131.365	275.399	148.628	248.558	97.0818	304.423	153.726	258.142	155.845	239.173	146.476	170.242	162.982	201.624	170.506	190.116	180.8	207.56	206.701	160.347	164.492	177.545	178.338	173.071	185.782	200.528	181.243	168.407	178.662	169.18	242.415	811.549	655.258	753.621	755.914	259.632	520.844	533.837	227.282	221.026	191.378	121.446
AT5G08020		ATRPA70B	Lus10040517	168.9	0.8956	379.769	668.3	92.7344	676.725	175.683	731.907	105.365	847.784	177.86	629.876	154.749	671.987	296.432	263.156	94.8699	222.954	79.1634	89.5185	118.057	146.447	107.565	186.55	70.4385	196.9	188.187	163.049	143.751	229.564	223.975	314.728	400.95	403.187	1670.02	2548.37	519.732	883.595	1329.62	83.2709	663.161	835.431	202.111	68.2869	170.419	76.3219
			Lus10001684	156.3	0.8948	85.4914	149.448	31.7791	168.429	83.6951	199.658	26.1495	180.827	29.936	161.739	41.868	156.66	96.6752	106.057	38.921	90.1474	24.358	23.0444	58.6156	71.9192	58.5987	80.9559	39.0873	73.3256	116.078	47.4116	79.8226	128.846	63.7297	234.666	232.676	132.815	780.875	704.103	495.295	848.057	600.358	61.0079	444.172	503.572	140.67	129.846	57.3929	65.721
AT3G19050		POK2	Lus10027933	141.8	0.8947	105.333	271.092	64.6202	254.986	139.688	281.362	44.7644	344.345	79.5391	260.065	66.8431	262.709	124.925	279.355	133.443	331.614	185.495	158.208	159.335	241.097	195.061	215.491	160.421	306.33	292.305	255.56	179.778	352.512	164.297	521.786	722.957	343.104	972.975	1604.79	1095.9	911.512	1060.32	177.184	1010.23	1049.17	346.035	306.389	171.647	141.944
AT3G10180			Lus10012103	153.1	0.8946	90.4444	189.577	36.1044	202.112	98.2818	174.763	49.5382	204.554	70.9452	151.035	24.9751	169.08	84.1379	178.188	118.848	155.343	127.411	114.779	112.278	125.952	131.245	146.268	120.926	129.53	183.262	203.523	122.913	182.834	140.721	193.254	120.493	148.626	628.219	956.04	595.657	474.771	460.102	31.3565	436.858	315.437	58.8404	39.5944	26.8532	32.6762
AT4G21270		KATAP, ATK1	Lus10007629	124.4	0.8941	209.365	1367.66	518.569	1390.21	916.648	1408.31	598.716	1438.71	650.655	1307.64	525.592	1221.74	870.259	532.731	425.698	636.666	458.586	411.253	314.543	423.69	415.81	451.319	398.609	469.358	491.397	562.386	408.296	647.86	474.473	720.562	625.317	510.704	1318.14	1778.98	1408.83	1369.96	1135.01	203.837	1434.74	1314.29	313.062	285.098	143.529	181.31
AT4G38760			Lus10007578	110.9	0.8939	145.693	675.267	517.947	718.946	472.229	690.224	465.493	706.654	450.077	705.302	404.449	718.888	555.726	264.379	319.013	265.613	224.843	243.738	282.758	298.483	261.687	267.897	248.774	324.568	283.863	307.597	356.023	324.384	246.815	240.187	276.303	300.414	513.08	2044.43	1287.17	980.435	1431.42	442.93	1119.61	1198.27	518.986	463.88	787.122	213.719
AT3G20490			Lus10019628	157.3	0.8939	35.6175	35.4821	0	41.5489	11.528	50.8382	12.8254	42.8757	16.8747	40.0183	5.2399	39.6004	22.9104	18.0328	5.5601	27.7686	6.5579	16.8401	13.2091	8.9433	11.2381	14.8615	7.3289	8.5609	18.9945	5.3964	15.8939	17.2399	4.4206	19.3253	20.7746	11.0679	102.159	156.612	36.6367	56.6142	75.7253	8.0938	62.5707	53.8941	12.7283	4.7096	11.5304	7.497
AT5G40820		ATATR, ATRAD3, ...	Lus10023991	114.8	0.893	70.9744	282.838	131.843	249.072	162.449	256.064	87.4976	258.081	137.505	327.747	95.9881	289.843	107.728	103.612	99.3875	117.514	119.448	63.8151	82.5572	73.7824	73.0477	70.3964	112.376	86.353	107.284	102.918	103.487	103.44	121.197	102.149	76.8662	67.9884	130.817	823.9	441.426	530.834	639.721	181.809	425.988	392.4	264.623	290.173	282.245	75.0516
AT2G43990			Lus10008351	157.6	0.8929	27.4297	42.6242	42.9939	56.1062	26.8788	44.465	29.4274	54.3923	45.1902	57.4083	33.1347	51.3035	57.6222	33.9261	22.5881	30.1833	27.1685	23.4875	18.5753	22.3583	21.2721	22.2922	29.3154	25.3104	32.0094	32.7641	24.0173	30.3968	22.4712	71.7801	58.169	33.2036	145.686	176.958	118.641	96.6801	104.247	26.2218	96.972	85.282	23.7476	11.6252	18.6792	8.9304
AT3G22760	CPP	SOL1	Lus10039358	164.9	0.8927	257.682	655.316	391.97	604.498	474.29	605.798	404.893	534.285	322.733	613.138	330.825	538.715	503.804	363.406	329.786	356.163	348.507	284.509	297.206	310.408	310.252	244.432	288.676	306.702	326.425	386.616	369.091	431.453	311.649	588.044	560.915	596.084	1617.96	1826.87	1297.72	1077.17	961.529	311.938	1086.62	1042.68	495.688	615.895	353.257	281.964
AT1G77600			Lus10018180	138.1	0.8923	78.9354	153.094	28.9561	124.758	44.8171	124.258	35.9647	131.752	47.7506	132.893	24.9751	134.232	72.1556	109.114	93.8274	136.429	133.5	109.461	113.929	114.4	94.3198	117.327	122.555	131.391	118.892	165.748	158.939	144.271	125.249	176.69	193.204	208.709	342.939	1041.86	507.944	742.082	755.516	137.968	763.076	662.983	114.669	96.1965	141.348	97.1674
AT3G15550			Lus10025758	168.1	0.8923	12.5204	29.157	0	43.1108	1.4115	30.3777	6.7867	29.0339	5.0937	31.2171	0	33.7815	2.6073	15.5877	6.2552	17.7075	4.6842	8.4201	14.0347	21.613	16.4558	15.2526	6.1074	19.7272	15.4771	6.9383	9.5363	14.0642	5.5256	38.6507	18.6972	30.0414	135.652	265.788	152.177	220.025	234.858	15.4039	164.241	184.169	63.2495	39.3473	26.547	10.173
AT3G52110			Lus10039611	166.2	0.8917	181.331	136.763	79.5385	147.516	94.1639	157.453	81.2096	157.871	81.1327	135.854	104.07	149.294	101.516	112.476	48.9988	93.367	76.8212	55.3951	73.0631	106.575	81.0749	89.5599	67.1812	86.353	82.6615	67.8409	73.8182	108.884	84.7274	113.192	122.57	101.192	466.995	554.205	476.892	508.941	366.274	138.576	371.597	393.91	173.07	129.905	141.938	111.435
AT1G06220		GFA1, CLO, MEE5	Lus10034111	179.8	0.8913	558.227	871.811	730.677	909.288	716.318	855.961	640.026	896.125	613.963	827.887	599.739	854.81	673.983	766.851	730.811	855.998	814.587	806.553	780.578	820.923	747.334	647.256	720.264	716.134	797.772	786.338	801.052	754.475	782.071	828.232	955.633	875.943	1993.15	3086.42	1981.96	2133.22	1992.21	995.9	1848.12	1816.26	954.529	986.43	1105.84	523.2
AT3G48160	E2F_DP	E2FE, E2L3, DEL...	Lus10042941	164.8	0.8911	77.8243	146.839	36.506	148.183	74.5784	132.514	49.0395	148.641	34.3761	115.958	38.4261	132.424	73.6401	66.6296	26.7582	50.7079	14.0527	21.7149	27.6567	34.6554	30.9048	41.8468	14.2506	41.3153	48.8935	31.6077	40.9709	67.5988	18.0506	102.149	139.19	77.4751	217.459	310.344	120.477	113.682	193.613	22.1847	164.103	134.703	25.623	4.0368	14.9579	12.5825
AT3G57060			Lus10027308	169.3	0.8902	37.7691	58.8323	8.6504	49.5247	25.6434	63.3362	6.7867	93.499	13.6878	60.2598	9.2811	62.4615	17.8206	61.4337	38.921	59.1593	36.0685	50.5203	33.4357	55.8958	38.1293	46.1488	39.4944	62.5315	64.3705	67.4555	56.8648	65.7841	58.5724	71.7801	99.7183	66.4073	286.243	861.639	404.328	467.453	404.491	42.3312	478.307	417.089	90.5483	55.2565	44.6692	21.3047
			Lus10026146	132.9	0.8901	51.3179	111.102	63.9599	131.171	68.5205	149.922	38.4763	148.128	55.0373	120.376	67.4939	109.232	80.9629	54.7096	67.0692	76.8668	52.9318	44.7592	53.2494	62.6033	61.0069	50.0597	56.5951	77.4199	76.3301	60.1317	58.6308	60.7936	53.4151	60.737	74.7887	86.9619	178.537	347.024	142.227	105.791	148.519	16.4621	135.603	124.263	52.4964	38.615	93.1816	42.3112
AT3G05380	MYB	ALY2, ATALY2	Lus10004489	105.8	0.8899	93.5216	317.582	193.822	281.922	265.141	300.709	210.997	305.42	199.856	324.125	150.005	314.908	223.415	91.0808	71.2393	74.0497	93.2161	63.8151	74.7142	80.4899	77.0613	57.8815	77.3602	68.4869	79.1441	109.471	97.8357	86.1998	75.1495	135.278	97.6408	86.9619	418.598	526.533	472.588	629.983	339.282	96.6563	500.689	387.169	88.0216	92.8235	223.102	88.2392
AT5G60930			Lus10032847	50.2	0.8897	213.131	515.601	176.521	566.072	316.371	610.481	218.568	442.847	248.682	538.602	230.77	515.109	366.217	325.812	207.463	343.687	230.464	265.453	264.596	275.007	280.551	298.403	236.966	288.464	341.902	323.015	280.439	339.809	330.068	234.666	346.936	203.965	512.594	742.848	387.252	483.01	533.04	215.419	478.217	524.513	394.061	389.112	321.965	228.644
AT3G14740			Lus10038142	158.6	0.8895	153.305	233.739	24.4107	289.116	95.8706	265.072	52.5667	302.505	73.8189	265.031	66.2951	259.118	153.424	128.369	51.0837	147.294	41.2212	43.4298	55.3133	58.1316	67.4286	116.936	48.0448	168.239	127.334	78.6337	87.9462	176.029	148.826	146.321	253.451	199.222	574.351	902.691	123.484	352.201	551.286	33.1986	307.229	353.884	76.9952	18.788	55.1507	52.6971
AT2G33340		MAC3B	Lus10023728	154	0.8893	1004.59	1169.78	721.884	1242.92	864.711	1127.09	578.659	1229.72	637.443	1107.55	671.351	1185.59	795.508	998.832	884.41	925.621	1017.41	854.857	849.513	848.498	812.355	940.966	942.166	986.36	1060.88	966.733	913.015	1045.74	997.941	1079.46	1464.61	1075.17	1899.16	2925.16	2165.32	2007.72	1986.94	1161.89	1537.44	1473.14	910.464	978.476	1010.13	684.238
AT1G03780		AtTPX2, TPX2	Lus10039844	81.8	0.8892	79.6081	270.056	83.6437	295.421	142.275	282.59	119.686	297.766	82.0996	255.874	88.9758	297.842	129.154	75.7988	34.4034	60.769	43.5633	38.9981	49.1215	66.3296	43.347	67.2677	35.83	78.9088	70.702	42.786	54.3924	68.0525	41.2585	132.517	151.655	64.8261	367.788	560.327	439.714	937.098	808.436	126.562	691.437	964.07	202.225	190.068	128.362	71.2508
AT3G61740		SDG14, ATX3	Lus10030262	144.9	0.8886	52.7551	175.926	54.4289	252.586	93.6354	187.859	0	197.699	54.4108	151.272	89.498	181.002	101.335	41.2614	21.198	66.8057	8.4316	14.6243	32.6101	39.4997	25.6871	44.1933	22.8009	41.3153	47.1347	33.1495	35.6729	73.043	41.2585	135.278	120.493	110.679	228.389	612.393	129.485	195.865	300.598	9.4069	176.852	193.415	39.2427	12.6047	52.7308	17.9714
AT5G06150		CYC1BAT, CYCB1;...	Lus10027331	153.9	0.8885	157.915	367.533	63.9599	362.457	166.214	387.209	86.251	414.205	118.723	331.765	130.219	324.412	162.868	180.328	41.3536	119.526	32.3212	54.0656	63.569	98.7492	91.9115	96.9906	32.1656	77.4199	59.0942	70.1537	107.725	107.069	33.1542	124.235	74.7887	88.543	1182.03	756.087	372.303	691.997	631.62	78.881	607.478	676.982	91.7058	61.5588	29.9319	85.1376
AT5G63950		CHR24	Lus10015690	84.9	0.8884	284.743	873.453	613.609	708.232	672.442	988.667	688.263	961.109	520.206	900.314	485.445	901.32	724.725	467.63	399.288	532.031	534.47	455.569	481.721	605.165	549.864	476.349	494.698	503.974	556.471	563.157	570.767	638.786	546.676	463.81	594.155	455.364	1932.39	1838.94	1396.25	1468.42	849.228	524.339	1474.17	1122.18	506.688	1039.36	435.403	316.531
AT5G15610			Lus10030706	73.7	0.888	944.14	1183.45	852.769	1422.11	1039.75	1241.21	886.489	1379.34	864.334	1199.08	789.369	1245.85	1035.07	982.328	947.309	1017.38	829.108	886.322	913.082	917.063	925.538	871.742	897.786	930.156	951.136	922.791	893.59	997.649	860.904	877.926	1184.15	909.147	1368.75	1822.91	1398.6	1574.89	1913.3	1137.55	1537.01	1538.52	978.481	907.388	997.29	768.42
AT1G47230		CYCA3;4	Lus10024822	224.3	0.8879	210.265	255.587	64.8404	291.405	133.689	262.463	59.6027	304.043	83.0665	242.522	84.9089	241.418	136.24	167.797	81.3171	146.49	64.1739	94.8364	108.15	122.225	103.551	104.812	69.217	120.596	96.0282	141.849	99.2485	161.965	98.7258	207.058	238.908	230.844	1003.24	1166.33	437.279	551.379	561.835	96.6563	508.463	471.752	73.0851	66.7627	110.342	65.5237
AT4G30860		SDG4, ASHR3	Lus10003777	115.2	0.8875	18.5928	62.9436	0	74.0083	28.1142	83.545	0	70.8848	11.1544	61.174	3.4933	82.928	12.3565	23.5343	9.7302	18.5124	2.8105	10.1927	9.4941	15.2782	3.6122	7.4307	6.1074	14.144	18.2911	8.0947	10.9491	23.5915	19.5241	80.0624	41.5493	52.1771	75.2685	164.047	48.4058	97.0011	118.226	0	55.4586	49.707	4.8679	2.0184	1.9215	6.0073
AT3G51740		IMK2	Lus10014236	152.1	0.8875	110.876	286.993	97.0211	263.015	130.807	300.652	103.85	297.32	89.073	314.409	127.299	271.869	144.548	97.4992	55.2539	93.367	62.7686	66.031	69.7608	103.594	70.2382	69.6142	59.4452	78.9088	59.7978	70.9246	79.8226	96.6345	60.0459	121.474	147.5	60.0828	831.112	1016.33	624.732	859.238	834.17	134.95	672.855	659.824	208.762	237.489	229.033	456.664
AT1G70340			Lus10029158	180.5	0.8874	63.134	266.533	46.6974	289.731	152.746	271.055	30.4247	341.954	72.2253	284.774	100.081	318.979	153.549	74.5762	22.5881	70.8301	26.7001	34.1233	42.9296	48.8156	38.1293	61.7924	23.2081	49.1319	47.8382	45.4843	40.9709	82.1167	30.2072	151.843	151.655	93.2864	828.654	645.167	365.145	499.705	559.422	80.1353	332.773	368.726	132.185	116.33	52.3927	143.513
AT4G02060		MCM7, PRL	Lus10002427	175.6	0.8873	152.69	874.815	108.495	915.699	332.486	853.043	142.825	954.91	268.948	797.456	151.804	768.682	434.755	211.197	78.1895	190.758	97.9003	93.0638	116.406	141.603	127.231	176.382	100.568	154.095	245.874	221.639	147.283	248.618	223.238	361.661	251.373	428.485	1120.6	2211.29	511.226	819.41	927.624	24.6148	498.284	580.6	128.042	44.4321	144.801	66.9168
AT1G65470		NFB2, FAS1	Lus10004453	161.1	0.8873	121.418	236.998	42.152	318.064	115.632	249.87	87.7835	300.549	90.7208	235.252	95.9881	256.998	129.765	114.921	106.338	112.282	67.4529	89.0753	70.1735	91.6691	84.6872	115.372	102.604	103.475	105.877	148.402	129.977	166.955	131.143	231.905	176.584	245.074	429.07	669.406	253.88	262.797	361.185	38.5489	221.911	246.141	70.9436	48.5285	90.9888	48.9447
AT4G33270		AtCDC20.1, CDC2...	Lus10006851	168.2	0.887	215.972	1330.18	345.971	1651.88	827.897	1662.42	564.533	1701.06	627.515	1575.9	526.14	1659.54	909.642	472.52	160.897	504.665	143.806	194.548	281.107	377.11	272.123	316.002	187.7	407.571	462.553	315.306	335.184	503.588	373.906	516.264	527.676	373.146	1368.73	1852.94	1120.78	1727.13	1762.01	133.245	993.48	1118.51	349.938	262.529	141.682	155.073
AT3G27330			Lus10022324	180	0.8869	43.6111	176.216	33.5015	196.259	96.8703	264.543	36.9621	227.273	47.7506	207.564	57.5362	217.77	101.391	67.5465	15.6379	74.0497	32.7896	23.9307	37.1507	37.2638	57.796	55.926	24.0224	62.9037	68.5915	48.9534	52.2732	102.079	63.7297	115.953	97.6408	77.4751	337.27	309.62	145.328	200.086	224.857	22.3806	155.397	166.113	52.7222	37.2694	11.8564	18.3249
AT2G07690		MCM5	Lus10040017	183.9	0.8863	225.138	700.084	209.621	785.481	296.786	706.049	331.2	766.705	317.693	664.132	278.529	718.325	434.437	184.301	131.706	199.21	90.874	87.3027	123.423	137.131	126.027	136.882	106.269	149.629	151.253	156.882	158.232	222.758	143.3	218.101	267.993	366.821	1084.63	1899.44	399.855	706.976	909.121	31.1605	539.252	675.333	195.501	39.7819	242.935	117.294
AT2G04235			Lus10016054	206.5	0.8862	109.921	170.172	58.9743	174.507	65.0499	174.552	52.0498	193.539	77.0059	176.524	34.8556	175.295	92.2654	172.076	152.556	202.027	168.164	140.039	157.684	150.173	131.245	121.629	131.512	176.428	167.082	200.825	169.888	205.518	162.456	187.732	230.599	162.856	738.638	1153.8	667.091	629.634	615.967	128.542	537.979	439.648	126.207	177.811	119.498	44.5663
AT1G35530			Lus10009444	162.1	0.8859	146.491	439.507	186.454	545.385	356.658	497.034	193.343	544.171	284.91	482.276	245.394	509.183	374.968	209.364	151.166	192.771	163.948	140.482	122.185	151.291	139.674	166.605	142.099	199.133	208.237	228.963	173.42	292.172	200.03	253.991	297.077	330.455	620.379	842.413	403.296	507.358	444.449	78.1167	528.662	438.997	103.158	149.375	118.033	85.6936
AT2G07170			Lus10008545	200.1	0.8857	92.8186	595.86	159.402	578.177	408.124	625.403	195.641	619.673	252.073	602.864	337.658	556.358	415.743	189.191	85.1397	258.369	96.9635	122.312	110.627	180.357	174.191	125.54	163.271	188.711	264.165	149.173	169.888	220.944	137.774	267.795	413.415	189.735	1068.83	1382.24	784.052	547.438	519.803	59.832	580.014	450.387	77.5608	76.182	92.2688	41.862
AT3G57660		NRPA1	Lus10040493	150.6	0.8855	139.495	1188.84	872.129	1376.32	834.479	1022.72	567.792	1202.54	509.84	1243.66	785.225	1059.04	762.1	412.003	440.294	394.798	341.012	424.548	479.657	538.09	402.966	371.928	406.345	386.727	454.815	373.51	426.663	395.158	370.222	499.7	396.796	471.175	997.452	2048.16	1402.67	1290.5	1506.94	481.772	1325.13	1212.69	483.453	630.364	885.833	380.298
AT1G21730			Lus10018145	149.9	0.8852	77.3501	460.854	434.744	472.549	452.941	380.499	223.554	471.617	257.767	429.557	305.251	440.217	365.244	135.093	140.046	144.477	139.59	162.64	151.08	141.975	162.551	104.421	128.662	129.902	126.279	161.508	144.458	133.383	116.776	220.862	166.197	140.72	669.883	1129.08	658.021	566.014	480.281	70.9048	558.346	350.553	155.214	126.729	167.787	84.4723
AT5G25590			Lus10022116	200	0.8852	157.733	258.161	141.077	251.752	142.511	242.141	244.699	244.79	155.632	261.053	162.103	263.781	180.688	80.6889	44.4811	66.4032	44.9686	47.4182	55.3133	64.4665	43.7483	48.8864	37.8658	56.2039	46.4311	70.9246	52.2732	73.043	37.2064	176.69	145.423	98.0298	675.583	775.502	518.604	398.231	413.237	50.6995	444.022	287.572	110.319	65.5956	50.1172	32.7496
AT5G55830			Lus10016620	199.8	0.885	251.431	902.637	445.375	872.645	544.52	889.892	326.73	837.904	458.903	815.414	419.724	809.265	491.267	200.5	180.357	202.429	180.811	149.788	161.812	171.041	169.776	172.08	151.463	195.039	189.946	209.69	186.135	204.611	189.716	273.317	174.507	170.762	875.738	1282.8	724.386	741.518	880.007	330.125	783.045	881.326	263.592	255.357	224.721	147.806
AT3G16490		IQD26	Lus10011131	157	0.8848	93.6901	115.398	28.2958	90.1262	47.1117	104.969	30.4247	132.606	113.316	105.729	47.6815	129.852	112.444	19.8665	15.6379	20.9271	3.279	10.6359	5.779	10.4339	17.2585	21.1189	8.5503	13.0274	14.4218	11.5638	22.6046	19.5084	8.4727	41.4116	64.4014	69.5695	202.61	308.046	160.675	143.554	190.634	27.1233	160.334	110.319	13.4866	0	17.1827	10.2491
AT5G67270		ATEB1C, ATEB1H1	Lus10019316	178.8	0.8847	185.247	626.598	189.976	624.194	366.365	712.712	244.413	787.308	285.455	670.172	244.273	623.782	364.415	127.452	54.5589	134.819	52.4633	33.2371	66.4585	102.476	88.7008	94.6441	57.0023	73.3256	77.3853	53.1934	83.7078	115.236	53.7835	162.886	168.275	143.882	1277.45	925.945	452.086	880.118	697.115	97.9889	806.875	788.278	130.383	73.9165	49.2097	74.3626
AT5G17020		HIT2, ATXPO1, A...	Lus10025853	110	0.8844	809.109	1488.56	986.401	1575.35	1057.33	1407.11	763.525	1566.09	914.688	1412.14	903.739	1547.59	1011.11	734.759	827.419	787.985	724.182	627.959	773.148	760.928	743.722	756.762	795.182	775.688	765.411	739.312	826.129	753.114	723.13	687.432	714.648	720.993	1211.96	2238.58	1929.78	1978.2	1742.26	949.748	2096.9	2081.43	1135.57	1172.62	1484.8	814.952
AT5G15550			Lus10024727	53.6	0.8839	81.222	268.193	98.7436	331.615	185.447	317.723	65.8908	358.093	115.822	327.035	118.069	276.752	194.405	183.384	186.96	166.209	127.411	128.96	168.829	178.121	141.68	111.852	133.141	139.951	134.017	172.3	194.259	191.001	120.092	107.67	193.204	134.396	289.978	474.914	501.974	448.776	394.328	195.096	332.402	271.468	103.443	41.979	125.448	106.588
AT3G49600		SUP32, ATUBP26,...	Lus10029686	59.6	0.8832	290.865	464.131	478.761	408.744	336.133	504.471	451.153	560.917	537.448	533.008	430.572	566.496	366.273	364.017	406.933	387.151	336.796	329.268	402.466	385.681	374.47	229.571	281.754	273.575	199.443	331.11	363.793	346.16	382.378	201.536	361.479	276.697	697.97	934.934	643.539	805.372	871.196	314.858	967.758	921.269	496.714	401.657	352.047	394.172
AT1G69770		CMT3	Lus10026024	225.5	0.8827	274.871	299.555	85.146	319.57	175.212	332.257	95.0689	379.628	130.817	268.915	95.3888	254.929	143.008	231.064	111.898	206.856	89.0003	163.526	122.597	116.636	138.068	149.006	84.2818	117.619	192.408	167.29	145.87	194.176	136.669	444.484	373.943	287.765	1631.21	2713.98	1469.5	1412.78	1305.9	339.336	1720.73	1395.13	281.321	273.71	222.839	107.175
AT5G07670			Lus10027218	167.3	0.8816	31.9379	106.789	22.2481	101.614	50.5227	112.5	31.939	102.101	25.1555	102.665	29.0678	102.784	48.1225	64.1844	30.2333	81.6961	30.4475	28.3623	29.3078	43.5987	48.1633	37.1537	20.358	43.5486	57.3355	46.2552	45.5625	76.2188	59.3092	85.584	64.4014	56.9205	278.155	186.729	160.166	186.272	153.254	58.8717	118.903	136.964	50.6543	47.0548	29.11	44.8784
AT1G08260		ESD7, EMB142, E...	Lus10020576	165.4	0.8813	592.341	759.434	248.51	841.133	459.88	871.219	351.329	916.569	322.992	842.494	271.568	706.607	502.638	263.767	246.036	232.21	244.517	158.208	165.527	165.452	170.177	208.452	216.609	226.304	259.944	236.672	236.289	314.402	222.133	229.144	189.049	303.576	752.882	1865.17	554.944	595.206	898.009	104.241	779.135	703.582	223.805	110.266	249.463	105.905
AT4G33400			Lus10021729	210	0.8813	126.105	694.418	204.856	678.679	392.361	771.283	225.05	862.447	241.805	733.851	356.348	771.17	390.069	199.583	142.826	225.369	128.816	157.322	123.836	157.253	131.245	146.268	109.933	136.974	168.841	152.642	159.645	204.157	172.402	196.015	228.521	186.573	1107.07	1179.38	691.17	886.683	702.705	113.256	441.534	386.583	120.68	90.558	68.882	67.638
AT5G39900			Lus10007250	50	0.8811	148.78	197.194	84.4856	224.368	111.045	215.307	89.5288	230.568	106.602	225.868	87.7256	213.344	141.317	154.654	143.521	140.05	115.7	151.561	138.696	164.334	185.027	132.58	122.148	135.113	133.666	138.766	173.42	166.955	144.405	113.192	139.19	154.95	311.347	405.707	309.274	305.662	373.488	100.556	311.633	302.274	198.866	150.286	182.19	248.326
AT5G63920		TOP3A, AtTOP3al...	Lus10004959	162.6	0.8808	54.0372	135.34	110.8	173.84	195.328	117.089	81.4589	167.707	123.449	137.697	117.992	152.755	137.78	31.4809	25.368	32.598	34.1948	19.4991	28.895	36.1459	35.3198	25.4209	24.0224	33.499	23.5673	27.7531	44.8561	57.1641	37.9431	52.4547	31.162	23.7169	321.907	497.878	238.56	151.285	249.804	29.4947	287.214	253.24	47.7282	22.5777	21.6765	39.8015
AT2G44190		EMB3116, EDE1, ...	Lus10038729	218.2	0.8807	29.4685	194.875	76.3139	216.673	122.985	242.238	76.4357	228.138	87.1663	214.621	47.7072	224.721	143.12	41.8727	9.7302	33.0004	12.6474	13.2948	23.116	28.3205	13.2449	26.2031	6.9217	24.5659	18.2911	14.6475	33.2006	32.6652	12.8933	44.1724	47.7817	37.947	431.642	336.598	176.425	246.877	313.112	15.7566	160.15	176.94	65.0321	27.5344	13.6603	30.8496
AT1G03470			Lus10005933	99.7	0.8806	103.115	211.136	84.0454	213.548	116.28	208.291	77.4513	183.742	82.4129	198.762	72.6824	189.15	127.407	140.595	71.5868	140.453	129.285	123.642	87.9234	132.659	137.667	126.323	94.868	168.984	139.997	154.569	123.619	218.222	165.034	179.45	330.317	173.924	413.429	363.799	259.818	422.671	386.324	54.1878	370.205	397.849	95.4162	57.6411	62.6389	76.2886
AT3G21540			Lus10012475	102.9	0.8806	105.626	510.691	312.574	548.17	315.076	548.706	235.133	696.201	259.101	553.477	259.264	552.505	367.078	229.23	210.938	217.32	167.227	199.865	248.91	232.154	212.721	186.55	191.365	207.322	223.362	205.835	229.578	250.887	207.03	198.776	218.134	226.101	327.886	795.684	492.916	624.885	963.344	144.71	429.098	500.628	470.272	168.58	262.206	240.15
AT4G33270		AtCDC20.1, CDC2...	Lus10037595	150.8	0.8806	53.2127	156.608	67.8449	164.303	127.336	164.412	60.1014	319.763	135.598	152.127	74.4033	159.427	110.335	108.808	52.4738	133.209	44.9686	49.1908	71.412	111.791	75.0545	86.4312	61.8882	110.919	71.0538	82.8739	87.2398	144.271	82.8854	314.728	224.366	197.641	452.015	776.099	515.639	741.747	710.212	69.9445	418.83	481.257	177.878	164.85	88.4124	86.7778
AT5G04130		GYRB2	Lus10012114	107.9	0.8805	246.532	696.254	323.646	772.431	525.225	760.123	397.09	643.473	500.252	713.248	376.006	766.59	538.142	279.05	242.214	267.625	245.453	254.817	273.677	298.856	276.939	251.472	276.461	270.598	296.878	294.106	297.745	295.801	241.289	496.939	490.281	442.715	787.039	1270.26	1420.41	1947.3	1420.48	408.888	763.941	785.229	731.76	409.466	530.478	565.473
AT2G16440		MCM4	Lus10017491	169.7	0.8798	269.819	503.54	144.522	551.46	302.196	548.709	201.181	561.755	200.768	486.338	165.126	510.268	313.672	461.517	405.89	392.785	375.675	228.228	264.183	244.451	218.742	330.863	289.49	396.777	417.529	424.777	353.55	520.375	420.321	643.26	685.563	896.498	1173.35	2235.5	728.966	1077.87	1135.65	108.65	872.071	904.203	222.807	96.1876	285.464	184.389
AT2G26180		IQD6	Lus10014870	231	0.8794	38.5528	45.7955	10.8131	40.9914	40.054	44.5342	29.926	42.6002	19.4081	39.7218	33.109	36.6141	33.2147	49.5137	14.2479	35.4151	24.358	22.6012	23.5288	32.4195	31.3062	23.4655	16.6935	30.1491	23.9191	30.0659	25.4302	48.0904	15.8403	41.4116	49.8591	30.0414	211.037	367.818	175.254	161.722	186.544	16.1093	173.427	163.924	50.3215	35.0038	23.3896	14.2038
AT3G09080			Lus10017180	70.4	0.879	98.4502	152.497	38.2284	143.053	55.1691	129.335	17.1006	152.762	35.6292	126.791	36.628	118.214	84.0692	115.226	109.118	121.136	150.364	87.3027	66.8713	100.612	93.9185	96.9906	98.5325	132.507	125.224	112.94	114.436	113.421	128.196	55.2155	56.0915	60.0828	172.684	383.809	220.267	178.472	267.214	36.9614	187.967	151.418	78.319	88.1139	63.8002	53.2338
AT4G02800			Lus10022037	150.8	0.8788	59.7792	103.143	35.0037	123.142	48.347	125.807	39.2426	128.809	42.6297	100.313	51.7741	153.324	71.4071	131.12	45.1762	110.672	63.2371	58.4972	75.127	79.7446	91.1089	136.1	35.0157	117.619	114.671	75.1647	83.7078	156.974	82.5171	146.321	207.746	83.7996	478.35	423.189	235.106	488.557	403.153	29.9846	189.117	244.733	65.1249	54.7118	28.4645	39.991
AT1G04030			Lus10008231	173.2	0.8786	124.7	125.712	39.9894	151.364	84.5782	162.948	42.7515	143.202	54.7241	140.178	56.4147	151.558	69.1054	105.751	45.8712	113.489	40.2844	31.9076	36.7379	69.6834	67.83	100.119	30.1298	93.0528	77.7371	45.4843	46.2689	99.8103	39.0483	168.407	149.577	71.1506	464.761	607.576	376.283	480.45	586.234	107.259	517.13	657.563	248.256	167.857	77.8535	117.437
AT5G39840			Lus10033404	170.8	0.8785	41.3763	279.332	180.445	342.434	161.744	324.628	153.139	356.071	199.542	288.514	147.556	256.956	183.046	110.031	88.2673	119.526	93.6845	88.632	99.0686	117.008	116.796	95.0352	88.7607	112.78	112.912	99.4486	101.721	92.5514	74.0444	57.9762	128.803	135.977	315.125	659.882	424.536	341.534	398.692	116.666	271.736	260.521	140.577	143.055	215.85	90.3912
AT5G04320			Lus10021420	191	0.8784	59.1177	69.5761	0	90.3497	12.7039	85.8614	6.7867	78.0426	14.3143	83.3623	10.4798	79.2661	38.6227	84.6623	37.1835	84.1108	44.0317	32.7939	44.1681	63.3485	60.6055	70.7875	52.9307	94.1694	80.5511	62.059	45.2093	85.2925	67.7818	110.431	126.725	112.26	404.019	346.771	224.092	295.44	206.24	21.3224	276.434	259.177	37.3673	31.0265	18.2048	33.8303
AT5G19320		RANGAP2	Lus10010523	186.3	0.8781	374.256	410.587	164.646	468.311	252.556	414.587	177.793	503.318	224.071	383.149	216.9	428.542	266.56	290.664	265.844	313.504	212.664	214.047	229.922	244.451	206.299	237.001	209.28	234.493	294.768	226.65	255.362	288.089	248.288	220.862	328.239	249.818	845.499	1178.14	601.179	727.236	715.072	221.67	518.866	530.499	266.145	224.807	307.857	223.282
AT2G29680		CDC6, ATCDC6	Lus10009446	205.2	0.8778	74.7891	243.64	41.0514	310.14	118.75	247.623	15.8357	363.582	104.981	245.813	76.8008	281.014	152.052	99.0274	42.0486	97.7938	40.7528	49.634	52.8366	68.5655	58.1973	88.3866	40.7159	104.219	84.4204	56.2771	51.92	89.3756	90.2531	171.168	139.19	203.965	413.407	600.998	164.639	281.626	238.239	22.7922	214.805	202.32	36.3762	4.8972	30.5543	33.6517
AT3G22780	CPP	ATTSO1, TSO1	Lus10002033	220.5	0.8764	190.516	487.455	239.199	403.947	287.55	468.456	285.152	452.92	280.702	494.106	324.832	413.461	380.058	116.143	92.0899	84.5132	86.6581	64.2583	61.9179	100.24	89.5035	71.1786	70.0313	70.7201	76.3301	92.1249	113.376	118.865	88.7796	82.8232	89.3309	67.9884	617.475	887.847	400.95	490.502	487.722	69.5329	434.907	418.632	85.7802	92.6449	77.2708	50.4486
AT1G23790			Lus10013007	212.5	0.876	39.0324	51.7692	12.7556	49.8586	24.4675	51.8706	6.288	48.2207	14.968	44.698	18.6137	47.991	20.4279	27.5076	5.2126	22.5369	7.4948	12.8516	22.7032	18.6319	13.2449	29.3318	12.6219	16.7495	18.2911	20.0439	20.4854	19.0547	13.2617	35.89	22.8521	6.3245	175.865	312.462	208.08	324.358	225.871	52.9336	207.298	237.94	112.195	78.4475	39.9175	31.1358
AT3G25100		CDC45	Lus10011840	234.3	0.8758	47.8218	78.4137	43.6543	79.6971	54.3456	72.2619	15.337	80.8915	22.5951	67.7414	31.9617	86.4361	54.3912	24.4512	10.0778	19.7198	8.9	20.3854	24.7672	14.1603	22.0748	14.8615	9.7718	24.9381	21.4568	19.6584	13.0683	24.0452	13.2617	55.2155	68.5562	49.0149	197.633	413.964	158.423	127.956	191.842	34.6684	119.909	122.825	23.6479	28.9486	25.2308	9.6829
AT3G16730		HEB2	Lus10009771	238.9	0.8757	233.522	337.594	98.705	285.044	227.853	298.911	132.779	308.181	178.854	291.341	152.874	315.495	179.441	159.544	186.612	173.453	146.616	143.584	132.504	168.433	150.109	145.486	156.756	190.944	174.469	198.512	163.884	199.167	212.187	309.207	292.922	325.712	685.128	1051.69	541.666	487.245	561.853	145.886	458.706	407.362	186.83	239.311	198.792	209.126
AT4G02110			Lus10010017	214.9	0.8755	54.7736	170.69	74.1127	214.161	132.806	161.094	51.5511	185.488	57.9111	124.937	61.6289	154.195	106.674	36.0655	16.3329	33.8053	20.1422	18.1696	19.4009	27.5752	15.6531	21.1189	10.5861	14.5162	15.8288	26.2113	30.7282	13.6105	19.1558	33.1293	60.2464	22.1358	377.959	609.889	184.123	168.531	355.934	68.2591	224.049	203.51	61.2148	158.25	30.5117	31.3596
AT3G06530			Lus10039121	162.9	0.8754	104.004	753.566	678.152	791.387	694.555	788.3	669.684	892.374	601.814	780.465	481.173	723.309	646.675	264.99	351.332	312.699	278.243	303.122	312.892	344.691	349.585	265.16	325.32	294.419	295.471	334.194	346.134	267.219	300.966	323.01	326.162	381.051	699.015	2051.58	2043.21	1828.49	1681.21	516.931	1627.76	1203.21	499.227	890.463	870.844	300.303
AT2G37960			Lus10021116	266	0.8751	98.0786	147.735	22.9084	195.813	69.4035	177.788	25.6509	176.727	62.6915	149.859	55.8411	140.661	65.3193	33.009	22.2406	36.22	6.5579	14.6243	15.6859	28.3205	18.4625	33.6338	14.2506	17.4939	24.2709	28.9095	30.375	29.9431	8.1044	93.8663	112.183	71.1506	566.257	574.103	199.765	202.164	266.875	18.9706	249.489	270.131	46.9035	11.8724	35.3316	23.6669
AT5G05940		ATROPGEF5, ROPG...	Lus10040248	222	0.8751	73.4112	388.906	98.562	454.422	199.387	571.886	130.766	472.212	174.727	431.045	144.192	461.82	248.116	74.8819	19.808	86.5254	35.6001	34.5665	42.9296	48.443	51.7756	65.7033	17.915	67.3702	67.5363	41.6297	53.686	82.5704	65.94	91.1055	120.493	75.894	652.778	693.631	503.978	333.56	375.84	72.3158	359.513	373.316	210.537	156.044	58.3884	80.3717
AT3G25980		MAD2	Lus10011376	162.3	0.875	67.3621	130.851	63.0794	150.079	90.1649	91.5108	0	139.317	61.4384	85.2156	0	144.169	76.8026	127.146	70.1968	144.477	76.3529	31.0213	47.0576	54.0326	83.0817	141.575	62.2953	161.912	145.273	85.5721	98.8953	204.157	87.6744	176.69	255.528	101.192	438.815	407.661	312.436	432.599	326.591	65.2801	293.686	290.936	99.0602	76.0034	40.2289	45.4918
AT1G79150			Lus10029032	231.6	0.8749	112.286	241.689	111.461	264.356	229.853	247.022	157.682	321.703	200.088	232.688	131.34	227.819	202.239	178.188	177.924	122.343	152.706	188.343	186.166	220.602	198.272	161.521	186.072	117.246	147.384	199.283	191.08	159.696	149.931	162.886	149.577	199.222	447.486	715.931	592.771	583.512	539.304	278.465	556.463	466.979	259.615	376.814	342.289	209.56
AT5G62170			Lus10031666	82.5	0.8749	174.563	141.015	17.301	121.527	49.6991	155.722	15.0877	156.741	29.9089	172.902	41.868	153.738	55.1396	23.5343	11.8153	23.3417	7.4948	15.0675	7.4301	18.6319	12.8435	34.4159	11.4004	26.427	18.9945	6.9383	12.0086	18.1473	2.2103	44.1724	95.5633	37.947	186.381	265.951	193.286	274.937	229.705	74.4911	139.826	272.275	20.8882	18.8475	57.854	79.5609
AT3G02530			Lus10017585	164.1	0.8748	1292.37	1741.82	983.072	1892.77	1077.1	1759.99	916.877	1860.67	835.23	1734.57	912.653	1736.26	1153.96	952.069	763.477	878.938	639.865	688.672	748.381	789.248	821.987	843.975	675.477	802.487	917.016	783.64	847.321	837.953	727.55	991.117	1321.27	966.068	2325.73	3531.94	2223.7	2510.64	2816.17	1280.95	2694.36	2527.77	1453.3	878.951	1211.33	878.505
AT1G67820			Lus10006222	203	0.8747	33.2486	99.8137	17.301	108.644	36.1716	107.911	40.7386	130.738	34.0628	95.4549	44.7104	106.837	74.5134	35.1486	14.9429	43.0615	17.3316	8.4201	16.0986	26.83	22.0748	19.5546	9.3646	24.9381	35.5269	20.8147	14.1279	39.0168	35.3645	49.6939	85.176	45.8526	225.457	177.898	120.491	167.819	110.447	18.4023	67.26	81.9507	26.6071	17.0077	8.0401	24.2081
AT2G06990		HEN2	Lus10022945	159.7	0.8747	119.467	333.667	206.539	391.846	310.254	382.718	244.219	356.385	225.978	358.667	202.173	386.915	307.666	170.853	196.69	150.112	142.869	144.027	151.08	181.848	177.401	158.001	162.456	182.383	172.006	184.25	171.301	192.362	137.774	198.776	176.584	191.316	349.958	530.567	497.547	406.953	400.578	168.443	341.139	293.467	133.642	173.834	254.033	160.107
AT5G01420			Lus10028742	208.4	0.8745	9.5412	23.3063	6.2677	22.4201	14.351	32.2881	13.5734	36.7428	11.1273	22.569	15.694	19.6372	17.4463	6.4184	1.7375	10.0611	4.2158	0	3.3023	4.099	4.0136	3.5198	4.0716	8.5609	3.8693	6.9383	1.766	4.9905	4.0522	11.0431	16.6197	11.0679	84.4147	97.8019	45.0589	70.8044	63.8559	16.9521	33.3953	61.2173	21.3137	24.1704	10.929	12.2486
AT3G57060			Lus10039013	220.8	0.8743	45.701	50.8116	10.1527	68.5417	18.9975	67.4088	0	74.5491	0	56.1385	11.6014	69.6967	14.7143	65.7127	34.4034	63.5861	27.6369	15.5106	23.9416	40.9902	32.5102	39.5002	34.6085	47.643	60.5013	51.6516	56.1584	62.1546	60.7827	93.8663	105.951	74.3129	277.43	1035.18	378.289	447.877	488.638	38.4901	444.574	418.924	88.3805	45.7092	54.2234	16.3104
AT3G42660			Lus10021720	204.8	0.8742	62.1509	128.233	8.6504	131.452	24.2318	130.408	32.1882	143.23	42.0032	126.207	49.9761	121.657	46.6941	58.6829	46.9137	50.7079	31.8527	24.3738	31.3717	27.5752	34.9184	50.8419	29.7226	40.9432	50.3005	57.819	39.5581	71.2283	46.0475	49.6939	45.7042	53.7583	290.26	560.267	129.083	123.184	235.421	7.114	163.634	190.058	36.5758	13.218	58.6584	24.4784
AT1G10490			Lus10005792	162	0.8738	192.746	563.365	223.4	675.783	311.958	559.712	228.578	641.23	253.953	568.727	319.695	589.991	354.154	413.837	404.848	393.188	303.07	374.471	408.658	451.265	427.048	284.714	355.857	396.033	399.941	404.347	402.998	407.408	335.962	298.163	332.394	347.848	736.763	1340.75	1108.69	1030.39	1266.07	292.086	842.552	903.093	402.66	388.123	768.045	400.349
AT5G66150			Lus10025960	205	0.8735	825.806	552.718	278.71	569.367	423.534	634.794	317.34	716.446	405.459	607.272	398.738	528.251	381.624	560.544	558.447	472.872	557.423	549.076	520.11	521.694	488.456	514.285	514.242	459.309	463.96	578.575	543.924	548.049	491.05	574.241	725.035	591.341	1401.14	1635.34	1213.91	1576.82	1239.38	631.695	1207.22	1132.49	568.773	670.095	532.959	511.325
AT5G58450			Lus10042248	129.5	0.8735	306.497	686.748	414.84	758.597	479.406	734.126	485.123	842.395	508.873	682.08	428.722	742.49	502.376	450.208	435.429	515.128	396.286	373.141	512.68	483.685	444.307	423.552	405.938	463.775	450.594	525.382	569.001	470.016	403.744	289.881	411.338	461.689	796.509	1319.05	1185.97	1068.13	1057.17	613.528	1089.64	888.616	482.389	603.145	754.396	406.239
AT3G54650		FBL17	Lus10024856	182.8	0.8734	93.9735	211.056	50.1422	215.723	88.6344	167.899	56.3249	204.212	81.1327	182.786	34.9071	165.833	134.425	85.8849	94.5224	66.0008	28.5738	49.1908	38.3891	43.5987	55.7892	59.837	36.2372	39.4544	46.0794	48.5679	36.7325	87.1072	34.9961	33.1293	68.5562	64.8261	172.37	343.631	125.736	134.897	235.792	9.4069	155.513	150.449	60.0644	10.5267	16.2635	24.8385
AT1G65470		NFB2, FAS1	Lus10008729	223.4	0.8733	33.3493	57.0577	20.5257	57.8903	25.0555	62.0238	0	53.1966	6.374	56.672	20.3603	64.6653	28.6239	23.5343	7.9927	16.5002	8.4316	9.3064	6.6046	10.4339	17.6599	10.9506	12.6219	14.8884	2.1105	20.8147	17.6599	14.5179	8.1044	5.5214	10.3873	23.7169	171.434	334.972	124.132	58.142	169.618	15.7566	134.796	103.435	35.3589	24.2299	15.9119	9.8424
AT2G07690		MCM5	Lus10019592	252.2	0.873	287.405	971.844	253.017	1107.34	471.529	1015.65	337.469	1078.02	462.716	980.172	386.615	1024.31	584.78	258.572	154.989	200.417	179.874	102.813	138.283	159.489	142.082	179.902	128.255	172.706	167.082	187.719	176.245	277.654	144.405	414.116	367.711	539.164	1473.05	1873.01	538.439	986.803	1112.03	30.1022	609.143	744.798	197.117	49.4483	266.904	143.005
AT1G53140		DRP5A	Lus10002141	146.2	0.8729	133.89	593.638	201.554	619.837	329.075	684.26	281.394	658.527	340.207	580.463	264.034	522.125	336.651	235.037	190.435	198.807	255.29	211.388	164.289	190.418	194.259	168.169	180.371	190.944	180.8	179.624	156.113	265.858	178.664	162.886	274.225	180.248	648.567	947.179	106.099	670.934	597.783	20.0877	749.831	699.837	186.297	37.3884	119.478	75.7689
AT3G54750			Lus10016201	171.8	0.8729	209.684	333.439	181.468	416.611	294.374	347.808	200.166	427.248	269.18	336.326	159.338	348.689	236.62	127.146	87.5722	119.123	80.1003	81.0984	73.8887	95.0228	97.9321	96.9906	60.6667	84.1197	91.8071	85.1866	85.1206	115.689	59.6775	102.149	147.5	75.894	550.677	631.973	222.118	293.201	516.5	60.8707	534.213	539.287	97.6243	35.9743	58.63	40.0544
AT3G03960			Lus10007430	151.8	0.8728	1306.09	1304.1	749.183	1659.74	958.049	1315.41	700.395	1611.05	716.956	1274.07	657.481	1206.02	880.382	1077.99	880.587	1093.44	840.35	866.379	766.956	792.229	855.3	950.743	814.318	1019.86	1106.96	964.035	913.369	1178.22	972.891	1156.76	1659.89	1217.47	1991.82	2827.16	2088.26	2499.66	2715.15	1215.4	2529.37	2089.06	1236.23	889.945	1117.67	710.419
AT5G63960		EMB2780	Lus10033513	233.7	0.8725	106.264	293.371	99.2223	283.038	147.51	330.639	76.7034	273.51	83.407	242.437	75.602	249.282	103.998	220.061	217.541	228.991	178.469	171.06	200.614	219.857	190.245	184.204	176.707	195.783	222.659	264.425	234.17	252.702	214.029	265.034	305.387	347.848	839.174	1344.38	886.926	508.097	610.633	124.191	722.486	658.719	147.021	179.779	322.615	164.39
AT4G09060			Lus10041137	198.5	0.8723	79.4468	213.428	48.1611	279.636	138.748	256.744	101.089	276.612	81.7592	209.367	80.8163	230.866	148.833	133.87	75.4094	127.977	64.1739	82.4278	84.6211	73.4098	93.1157	113.025	79.8032	126.924	134.017	99.8341	95.7165	144.725	112.356	160.125	228.521	121.747	368.816	448.377	230.169	310.098	215.322	61.0274	221.239	177.598	96.0677	67.7927	60.1883	59.6229
AT3G44600		AtCYP71, CYP71	Lus10020573	192	0.872	316.195	521.874	272.002	584.26	419.473	564.131	279.131	597.065	409.667	573.584	395.116	586.315	439.427	272.631	320.056	249.918	268.406	319.519	257.578	276.87	318.279	260.467	280.125	242.682	280.346	285.626	274.081	308.958	252.709	273.317	263.838	267.21	458.043	753.21	465.244	619.073	599.424	276.348	422.329	442.445	322.718	345.728	297.469	248.47
AT2G19520		ATMSI4, ACG1, N...	Lus10027632	254.4	0.8719	270.145	1348.27	830.301	1366.12	937.057	1391.66	830.948	1483.33	839.778	1284.39	579.978	1284.62	877.563	378.688	306.85	367.029	318.059	314.201	335.182	356.242	345.973	302.705	267.911	355.462	342.958	370.041	372.623	385.631	296.177	585.284	590	592.922	2093.85	2447.57	1800.62	1597.79	1269.56	573.803	1240.36	976.875	425.802	394.732	561.43	348.363
AT1G65470		NFB2, FAS1	Lus10024521	237.7	0.8717	88.3658	292.202	73.711	275.123	86.9895	249.98	97.8298	236.255	137.763	242.615	75.6277	234.095	111.39	35.4543	30.2333	45.4762	25.2948	15.9538	29.3078	25.7121	28.4966	28.5497	19.1365	25.6826	29.5471	30.4513	30.375	22.6842	26.5234	38.6507	29.0845	55.3394	505.731	782.193	243.282	231.751	413.381	59.4205	216.345	224.146	94.4987	90.5074	134.38	40.5646
AT4G14310			Lus10011802	274.5	0.8711	140.028	303.948	133.346	325.59	208.208	295.449	136.057	297.281	137.477	306.191	138.404	281.872	189.939	191.025	148.386	189.953	210.79	182.139	133.743	235.507	152.517	175.209	154.313	145.907	157.585	200.825	174.126	225.481	151.773	323.01	315.774	215.033	932.863	1032.23	553.605	506.436	527.806	71.2183	384.076	338.014	99.3333	84.7409	64.8091	56.0652
AT3G27130			Lus10012529	197.6	0.871	7.0896	7.6252	3.885	3.346	0	9.3726	0	9.665	0	7.9463	0	5.6885	5.2145	5.5015	0	3.2195	0	0	1.6511	1.4906	0	0	0	1.8611	2.4623	0	2.4724	1.8147	2.5787	0	0	7.9056	13.6944	47.8753	36.7753	37.0241	33.4013	8.3682	12.881	32.1914	8.5188	7.648	7.5685	3.0516
AT2G26760		CYCB1;4, CYC3	Lus10036080	182	0.871	145.47	412.098	103.069	508.966	251.145	84.9959	18.1162	553.351	206.202	296.447	97.7347	490.92	247.935	382.662	129.621	406.468	186.901	171.06	206.393	280.597	247.64	343.769	180.779	393.427	361.952	275.218	281.145	451.868	252.709	739.887	974.331	594.503	1218.16	1555.93	1380.11	1269.81	1085.41	319.738	1311.06	1092.63	302.322	309.762	119.06	117.607
AT5G40820		ATATR, ATRAD3, ...	Lus10025091	203.2	0.8707	37.6662	102.063	58.3525	92.412	37.1714	80.1427	41.2372	97.4775	34.3761	95.9292	51.7484	91.2953	31.1065	61.7393	54.9064	60.3666	63.7055	59.8267	45.4064	48.8156	71.0408	46.5399	65.5526	75.5589	79.8476	72.4663	79.1162	68.9599	69.9922	41.4116	47.7817	45.8526	100.755	533.402	240.521	293.229	362.408	54.7366	217.418	183.463	91.3801	106.842	118.521	30.6205
			Lus10030118	193	0.8706	101.116	121.073	32.8411	146.621	51.9937	117.438	26.9158	126.842	22.2818	126.647	15.7198	124.033	65.6935	66.0183	22.2406	79.6839	24.358	28.3623	29.7206	55.5231	41.7415	44.9754	30.9441	89.3306	72.4608	31.9932	35.3197	84.3851	49.7313	135.278	130.88	77.4751	529.696	437.002	256.686	551.451	555.12	39.4699	273.355	315.417	176.821	119.021	63.9231	104.104
AT4G02110			Lus10002431	127.2	0.8705	22.9356	51.7692	8.6504	49.2453	19.9972	38.5229	4.0258	59.054	21.6282	42.0493	6.9865	49.0813	13.6601	29.0358	24.6731	22.1344	22.9527	7.0906	11.9708	19.3771	13.2449	20.7277	15.0649	20.0994	22.5121	15.0329	24.7238	13.1568	19.5241	11.0431	10.3873	31.6225	54.2387	184.103	86.4627	86.4034	79.4295	29.2203	71.7561	86.4499	25.5565	51.4668	43.1378	24.0566
AT4G31120		PRMT5, SKB1 ,AT...	Lus10020369	129.6	0.8704	117.787	340.721	131.843	470.875	192.917	361.086	121.218	510.856	161.72	357.946	108.711	351.871	215.831	185.218	173.754	247.101	120.385	160.424	161.812	160.607	130.844	147.05	133.955	183.5	194.87	161.508	169.888	158.789	152.141	160.125	141.268	211.871	559.868	734.936	599.773	531.036	567.099	113.785	474.712	444.469	159.976	92.3293	306.624	163.117
AT3G16730		HEB2	Lus10024756	238.8	0.8699	329.162	374.315	179.124	425.253	269.788	450.923	233.351	503.637	339.812	401.191	297.51	382.275	293.881	267.741	219.278	300.223	197.674	371.369	295.555	355.497	315.47	235.828	282.568	228.538	239.894	326.484	250.77	372.474	234.29	488.657	496.514	437.972	1000.51	1384.29	662.573	669.282	731.792	143.24	510.423	517.88	227.848	221.461	219.888	229.818
AT5G09840			Lus10020866	227.2	0.8697	175.619	301.602	150.388	362.623	210.796	299.941	164.7	361.168	161.639	315.145	133.712	292.699	176.958	243.595	242.909	304.248	159.264	202.524	205.98	247.432	252.456	195.937	182.407	235.982	204.368	227.807	259.953	224.119	177.928	184.972	251.373	251.399	485.372	1002.57	641.748	619.073	706.635	212.46	587.923	566.273	331.75	229.841	479.553	235.908
AT3G51950	C3HZnF		Lus10009964	130.3	0.8689	371.716	495.089	76.0552	324.195	146.215	422.037	111.403	450.991	160.413	449.986	166.975	450.425	283.202	138.761	75.4094	55.5373	78.2266	88.1889	55.7261	77.1362	71.4422	156.828	66.3669	65.8814	91.4554	95.5939	79.4693	68.9599	69.2554	184.972	259.683	265.629	231.109	1053.15	493.074	380.058	867.654	273.311	480.37	512.453	176.136	75.024	148.951	33.4854
AT3G27120			Lus10041563	171	0.8685	325.777	235.022	93.7579	201.391	77.0492	232.755	76.7216	219.63	93.5131	201.564	68.0418	185.452	160.76	78.5495	52.4738	84.5132	64.1739	38.555	49.9471	82.7257	73.8503	64.5301	52.9307	57.3205	72.8126	85.1866	68.8735	73.4967	49.7313	113.192	41.5493	115.422	402.327	505.359	276.971	375.746	375.952	55.5793	296.811	204.535	96.0151	41.6724	70.1633	37.6878
AT5G01630		BRCA2(V), ATBRC...	Lus10000317	129.7	0.8683	159.119	134.162	49.9221	107.861	46.4642	101.371	25.9002	134.286	86.8801	133.333	37.801	115.833	62.8367	137.538	107.38	105.038	115.232	82.8711	111.452	130.051	116.796	86.8223	108.304	84.1197	102.36	124.889	124.679	79.3946	120.829	44.1724	56.0915	64.8261	179.706	414.507	292.46	325.885	273.655	105.946	250.826	218.863	77.3349	69.1473	108.774	55.12
AT5G27000		KATD, ATK4	Lus10018049	212.6	0.8675	264.703	142.183	7.77	160.843	42.0534	163.493	32.4376	194.564	24.5018	144.665	29.6929	127.541	32.5349	81.9115	42.396	116.709	44.0317	46.975	49.5343	98.3766	71.4422	73.5252	61.481	87.4696	113.968	97.5213	83.3546	111.606	65.5716	207.058	307.465	267.21	494.52	619.994	538.611	432.186	341.118	38.9016	434.287	336.625	51.9973	62.5383	65.6752	54.9658
AT5G12360			Lus10038810	244.9	0.8674	34.1886	154.095	28.5159	190.458	79.6961	193.814	9.0489	202.548	46.4704	132.341	65.7216	169.933	74.0144	64.4901	10.7728	91.3548	25.2948	28.8054	29.3078	48.8156	34.517	64.5301	32.5727	68.8591	71.7573	50.8807	39.2049	84.3851	54.8886	135.278	176.584	86.9619	550.086	380.968	302.209	336.336	228.785	37.8041	182.483	163.169	45.9789	27.8411	19.8592	25.6949
AT1G01690		ATPRD3	Lus10036358	145	0.8673	4.8582	9.268	0	10.151	0	2.1338	0	11.6874	0	8.5047	0	4.2722	0	2.7508	3.8226	0	0	0	2.4767	5.9622	6.4218	0	1.6286	7.072	4.5728	3.8546	2.8256	4.9905	2.947	0	0	0	22.8836	33.8091	11.7237	18.5992	17.6834	1.2542	2.8154	14.5259	1.7755	0	1.411	1.9733
AT4G32730	MYB	ATMYB3R-1, PC-M...	Lus10022136	178.3	0.8667	330.989	674.66	649.741	708.016	693.91	728.436	406.869	752.802	631.792	714.256	829.259	727.688	578.885	263.767	188.35	303.04	235.617	193.661	181.213	212.777	223.558	197.11	179.557	236.354	236.025	246.309	230.285	272.21	248.288	369.944	373.943	276.697	915.582	1332.2	619.303	916.21	984.817	248.245	832.327	951.85	559.132	353.998	344.688	212.262
AT3G56370			Lus10025223	279.8	0.8666	503.986	802.024	354.622	773.209	480.41	694.98	358.346	845.381	345.9	755.001	324.387	798.178	516.149	238.399	127.536	235.43	103.521	111.677	148.19	169.923	178.606	189.679	105.047	196.155	188.187	136.838	161.058	237.73	93.2001	295.403	556.76	292.508	1600.01	1925.67	1014.62	632.474	943.12	281.15	855.789	924.188	302.842	170.054	231.831	162.962
AT3G05330		ATN ,ATTAN	Lus10029912	263.7	0.8662	22.0363	55.6609	12.3154	58.1138	27.7024	55.6505	25.6509	65.2256	24.788	57.1712	39.5219	61.1338	31.2312	48.2912	27.1057	37.0248	13.5843	13.738	30.9589	49.5608	31.7075	35.1982	15.0649	29.4047	32.0094	22.7421	24.0173	42.6462	18.0506	74.5408	33.2394	39.5281	307.899	454.462	287.291	358.445	257.631	29.8474	130.84	147.644	54.6309	64.1905	21.2341	53.2676
AT1G27595			Lus10007230	191.4	0.866	96.6346	229.513	125.317	238.755	161.92	240.888	45.2631	202.543	92.6005	244.078	83.7616	204.213	103.069	66.9352	44.1336	47.0859	52.9318	42.5434	58.6156	71.1739	46.1565	50.0597	36.2372	49.8763	45.7277	71.6955	66.7543	51.2662	53.7835	102.149	54.0141	80.6374	212.107	455.969	344.258	443.307	390.512	131.658	332.356	407.632	211.003	158.923	252.458	117.905
AT4G21530		APC4	Lus10011250	228.1	0.866	42.9895	126.528	73.0121	142.606	88.2821	130.814	106.629	136.546	70.3457	117.762	97.0325	129.195	87.9802	82.2172	75.4094	76.8668	77.7582	35.0097	78.0164	65.9569	64.2176	71.9608	72.0671	77.7921	69.9985	83.6448	97.1293	102.986	107.935	80.0624	72.7112	75.894	326.307	417.67	186.808	166.319	222.892	23.145	195.637	200.419	53.4139	95.3957	115.479	78.6356
AT5G26850			Lus10029842	239.2	0.866	1111.71	1437.09	768.543	1440.12	934.643	1324.88	729.056	1336.29	851.505	1323.35	659.775	1248.35	990.923	443.484	310.673	470.457	384.575	389.095	346.74	382.327	380.089	419.641	375.808	484.247	470.292	486.45	396.288	519.467	439.109	1220.26	1304.65	1342.38	3680.29	3885.2	2370.36	1478.5	2154.75	1076.04	2956.59	2552.85	966.467	395.346	669.585	330.369
AT5G11560			Lus10022144	164.7	0.8658	898.772	2232.9	1635.49	2299.21	1927.93	2284.5	1778.92	2286.15	1765.24	2192.9	1738.94	1996.77	1850.14	909.28	905.608	1004.5	1114.85	918.229	1024.95	1036.31	935.171	883.866	1037.03	1026.19	1139.32	1110.9	1048.29	982.678	1158.19	1314.13	1221.55	1287.04	2271.32	3205.11	3115.65	4088.94	3520.22	1890.64	3833.29	3331.73	2551.66	1890.48	1680.44	826.901
AT1G80710		DRS1	Lus10036319	269.8	0.8656	51.6711	250.641	118.207	338.7	194.621	278.155	125.226	237.478	96.4682	234.669	109.285	237.78	127.906	64.4901	53.5164	53.525	45.437	49.634	63.9818	57.3863	49.7688	51.2329	58.2237	43.9209	65.4258	45.8697	39.5581	77.5798	56.7305	110.431	85.176	115.422	342.768	451.904	221.639	269.711	303.27	60.7531	221.16	226.531	77.0022	68.1679	96.9873	78.7989
AT3G19050		POK2	Lus10027934	257.9	0.8655	55.1892	171.894	0	138.087	20.409	132.322	0	187.483	12.4076	189.768	6.9865	163.564	24.3388	154.654	31.6233	70.4277	46.8423	63.8151	59.0284	93.9049	68.6327	90.7332	46.4161	99.0082	135.073	77.8629	89.0057	53.9883	94.6735	46.9331	93.4859	31.6225	283.481	2321.84	1442.85	1780.03	1470.35	203.092	1333.49	1362.66	477.216	405.593	257.844	39.4208
AT5G27240			Lus10018975	216.3	0.865	173.061	358.247	334.899	347.736	319.606	309.858	251.218	324.436	240.579	336.934	242.919	315.098	281.58	169.325	133.096	183.112	128.816	150.232	147.365	157.999	140.075	130.233	129.477	158.19	160.75	134.911	151.168	148.354	155.825	248.47	313.697	286.184	652.361	917.75	662.915	451.336	509.527	260.984	609.388	539.462	188.539	233.69	309.057	147.009
AT1G44900		ATMCM2, MCM2	Lus10009683	266.8	0.8649	316.118	965.791	282.815	1022.62	551.225	917.447	282.105	1062.03	492.884	840.899	337.889	868.48	564.863	207.53	128.231	181.1	132.095	83.7574	130.028	159.489	111.98	139.62	108.712	177.173	149.143	159.966	171.301	265.405	142.563	565.958	569.225	702.02	1499.4	1753.6	550.626	978.215	1001.79	112.178	753.293	881.101	194.524	86.5896	270.971	223.513
AT1G07970			Lus10023345	211.4	0.8645	352.099	379.339	260.825	458.437	247.615	413.083	198.937	420.272	217.044	376.438	244.195	387.87	252.152	344.762	338.126	373.468	336.327	327.053	348.391	365.931	368.048	350.027	320.841	355.462	393.962	356.165	342.601	381.094	339.278	284.36	332.394	270.373	794.57	987.291	748.202	520.571	605.238	324.912	608.928	473.111	329.169	375.944	293.162	242.253
[truncated: 17 more columns]

## Sheet: Table S4_Cluster2
Supplementary 4. Cluster 2: lectin genes upregulated in flax root tips in response to Fusarium oxysporum.
CTR1,2,3,4,(1x3),(1x4) – untreated root tips of different flax genotypes, FOX1,2,3,4, (1x3),(1x4) – root tips of different flax genotypes treated with F. oxysporum. SAM – shoot apical meristem (Zhang and Deyholos 2016); AR_Bet – apical region (unpublished), cPAR – parenchyma cells, iFIB – the intrusively growing phloem fibers (Gorshkova et al. 2018а, Gorshkov et al. 2019); tFIBa, tFIB_Gr, tFIB_Li…
	Group	AT best	Family	AT alias	lu locus	CTR1	FOX1	CTR2	FOX2	CTR3	FOX3	CTR4	FOX4	CTR(1x3)	FOX(1x3)	CTR(1x4)	FOX(1x4)	SAM	AR_Bet	cPAR	iFIBa	iFIBb	tFIBa	tFIB_Gr	tFIB_Li	tFIB_Bi	tFIBb	sXYLa	sXYLb	comment	Petrova et al., 2021
a	1	AT1G12710	Nictaba	ATPP2-A12	Lus10024494	27.5932	28.5159	27.3827	22.4085	20.9074	19.1134	24.3335	50.9105	30.871	29.0678	29.5093	25.212	61.8062	86.8529	76.3925	79.6043	90.3702	57.2381	86.5736	83.3267	63.4643	82.8766	58.6332	89.2007		Constant
b	2	AT1G07650	Malectin		Lus10031374	702.956	1067.4	554.132	910.642	627.42	859.111	640.998	1043.32	665.471	1172.92	667.113	845.252	718.259	1206.13	754.465	736.523	913.881	946.207	826.065	705.809	797.04	623.645	892.646	662.114		Constant
b	2	AT1G53440	Malectin		Lus10005550	643.07	2716.52	729.643	2433.86	1051.21	3210.98	738.095	3902.35	805.105	4129.6	834.422	2271.35	250.032	1994.14	1528.88	923.87	837.162	1131.46	753.996	1718.99	1000.3	3941.51	315.019	1665.37		Constant
b	2	AT1G29750	Malectin	RKF1	Lus10015239	294.601	556.241	243.997	502.288	205.197	736.822	205.447	719.57	265.758	452.653	273.891	474.819	433.807	482.223	370.8	340.529	343.786	382.692	372.312	414.302	333.95	325.762	268.03	267.471		Constant
b	2	AT1G29750	Malectin	RKF1	Lus10005418	125.316	433.566	163.742	370.598	122.738	360.396	122.836	350.054	115.849	377.547	124.946	256.2	204.869	247.865	214.29	211.646	175.014	249.524	206.437	328.797	316.19	314.697	198.749	240.169		Constant
b	2	AT1G55000	LysM		Lus10029925	82.6392	204.779	91.6869	166.45	101.217	284.191	109.154	266.674	90.0139	302.048	107.816	146.476	52.2583	42.2443	101.585	85.1582	56.0869	162.517	170.211	155.201	176.908	145.737	113.148	114.265		Constant
c	3	AT1G08450	calreticulin	AtCRT3, PSL1, EBS2, CRT3	Lus10020222	3128.18	3429.28	2940.22	2827.86	1589.05	2017.5	1519.61	2138.15	2154.14	2435.36	2732.91	2709.16	761.132	513.429	766.068	568.899	783.057	2663.49	2866.4	3511.08	2962.44	2804.76	1421.49	1203.21		Constant
c	3	AT1G73040	Jacalin		Lus10006866	364.906	498.445	306.908	384.596	324.892	435.779	334.796	398.199	306.843	528.152	279.924	383.801	376.839	353.028	612.255	476.389	481.456	626.62	564.57	369.059	399.113	865.796	347.5	224.772		Constant
c	3	AT5G62620	Galectin-like		Lus10036686	300.284	433.384	286.219	329.427	326.944	463.267	315.521	342.318	320.562	365.004	332.709	345.97	289.68	302.938	322.711	304.576	299.45	539.687	391.814	537.354	413.828	259.238	279.3	141.83		Constant
c	3	AT4G32300	GNA	SD2-5	Lus10043391	150.959	390.935	181.813	349.425	141.263	287.718	94.2209	316.304	149.537	423.662	170.734	277.295	201.299	273.194	214.451	153.369	158.937	316.611	547.449	684.91	381.669	608.97	408.926	593.254		Constant
c	3	AT2G02360	Nictaba	ATPP2-B10	Lus10007926	136.974	156.837	98.1567	175.8	103.895	173.001	115.601	148.945	97.486	164.423	83.6035	150.761	153.066	116.746	183.551	213.382	256.266	292.725	177.627	167.314	201.382	213.035	270.44	192.007		Constant
c	3	AT2G02360	Nictaba	ATPP2-B10	Lus10013463	98.6365	189.64	111.264	93.7521	93.4904	183.333	123.651	182.981	117.204	158.584	104.047	122.442	219.476	177.555	159.043	172.148	176.722	225.409	246.747	220.849	237.184	235.496	256.592	251.406		Constant
c	3	AT3G53000	Nictaba	ATPP2-A15	Lus10008642	92.2147	152.072	85.8305	145.863	83.2806	160.71	71.568	167.986	79.9525	166.795	83.1889	114.496	140.048	205.926	401.713	226.858	321.546	340.057	421.515	238.949	188.243	170.387	393.925	171.714		Constant
d	4	AT1G78850	GNA		Lus10000579	12648	25214.9	10479.2	30012.4	10999.9	23152.6	13983.5	31918.4	11321.5	40018.6	13815.6	24063.3	1083.03	120.811	282.116	798.064	1218.69	127.822	155.469	1152.24	204.758	814.78	154.062	2316.92		Constant
d	4	AT2G39050	Ricin_B	ArathEULS3	Lus10006551	1439.98	2257.22	1297.06	1770.59	1407.36	2016.08	1299.32	2404.94	1233.49	2045.82	1450.16	1651.2	816.808	396.645	294.394	748.106	807.498	1334.26	2038.47	1452.91	1514.68	876.983	1675.76	1835.12		Constant
d	4	AT2G37050	Malectin-like		Lus10015057	813.4	1138.29	810.733	822.422	741.774	732.103	721.366	810.155	801.908	675.811	764.838	699.319	554.107	662.045	672.792	811.312	974.757	456.391	243.527	296.45	294.178	492.087	335.614	412.833		Constant
d	4	AT5G10530	Legume		Lus10016833	151.469	264.011	169.097	252.026	153.059	270.368	167.524	255.52	139.595	230.094	150.859	199.245	81.5475	140.27	102.617	86.2379	81.9961	232.537	128.274	80.6779	127.186	63.0167	265.951	104.411		Constant
a	1	AT4G00300	Malectin		Lus10018823	626.264	779.977	565.848	602.098	582.511	778.4	512.437	856.816	552.626	776.808	640.707	639.296	241.876	318.176	258.577	246.369	298.653	946.218	3691.64	3663	2391.69	2829.49	1118.13	9165.91
a	1	AT4G00300	Malectin		Lus10005120	524.79	820.875	472.544	679.147	534.266	922.204	414.012	845.58	472.436	874.26	513.054	613.903	245.912	234.776	171.866	189.175	228.431	780.361	2526.69	2583.16	1498.31	2064.12	792.291	7263.62
a	1	AT1G12710	Nictaba	ATPP2-A12	Lus10029593	140.382	518.195	115.11	370.481	153.396	407.386	152.2	345.695	181.822	510.737	200.9	333.377	49.8927	59.8612	127.433	122.992	173.632	161.615	409.276	634.521	363.769	552.511	161.021	960.088
a	1	AT4G21390	GNA	B120	Lus10018408	114.519	590.442	114.665	387.95	122.169	465.474	105.66	443.254	109.697	842.246	119.146	310.204	19.5321	6.4814	5.065	2.3461	11.4841	90.7147	178.237	193.053	70.296	360.739	204.169	1415.51
a	1	AT4G21380	GNA	ARK3	Lus10025891	80.6011	271.963	99.104	162.98	100.981	268.07	66.4213	331.408	99.1268	228.843	152.56	241.542	119.056	48.3378	63.3813	27.2278	15.0367	372.675	490.951	910.188	289.026	651.283	878.766	1315.78
a	1	AT3G53810	Legume		Lus10016506	77.2365	183.268	63.2998	162.861	77.1025	177.294	110.978	355.461	64.6776	178.345	86.8926	127.975	33.9568	26.9398	33.9823	80.6777	103.218	169.202	617.745	243.446	206.791	711.316	91.815	1085.96
a	1	AT2G17120	LysM	LYM2	Lus10023946	45.0488	73.2322	24.8176	44.8765	27.0447	88.2821	25.1215	59.8449	26.0726	77.8709	23.4947	48.5528	7.6864	47.8753	53.0632	27.9701	30.9259	99.5802	124.887	85.7821	55.031	68.4949	152.888	381.765
a	1	AT3G61060	Nictaba	ATPP2-A13	Lus10027423	33.2682	255.322	32.18	259.674	79.9476	370.904	57.0704	465.25	72.4957	325.354	72.4222	182.616	44.4532	27.954	472.908	596.299	846.239	362.206	546.522	455.161	455.392	467.304	182.339	647.959
a	1	AT1G65390	Nictaba	ATPP2-A5	Lus10018301	13.8625	26.1331	20.7465	50.5822	17.6437	10.0645	18.8177	30.8487	30.2437	26.1739	30.2734	9.9987	3.3803	0	0	0	0	25.3217	151.647	202.103	63.1599	358.55	3.713	274.132
a	1	AT4G02410	Legume		Lus10033777	12.4305	96.581	13.3852	74.8141	16.026	136.057	10.2822	85.9402	10.2393	104.567	11.2466	70.4777	1.1756	2.2151	10.653	0.5367	0	10.5135	137.9	108.888	17.7759	519.364	8.9946	330.309
a	1	AT4G32300	GNA	SD2-5	Lus10034194	5.6311	16.4205	5.6888	12.9395	10.4049	8.5503	3.5982	8.9073	9.1224	13.9474	4.5331	6.7677	2.9159	11.7619	27.3896	20.5205	13.4068	34.8438	27.5306	19.1806	11.5856	41.8977	53.6687	62.0699
a	1	AT1G65390	Nictaba	ATPP2-A5	Lus10040606	5.0688	44.7163	4.0152	17.9977	3.6823	4.5245	6.7501	13.3474	7.1507	24.9751	6.9091	4.2851	2.8399	0	0	0	0	6.9364	16.8269	34.2078	15.8546	49.288	0	128.129
a	1	AT1G09155	Nictaba	ATPP2-B15	Lus10031484	16.9811	675.406	16.0062	432.475	5.3976	529.103	7.1964	630.961	6.7701	669.689	5.8189	259.861	1.4894	3.0281	0	7.6458	4.0146	5.5841	50.9823	174.09	14.4113	107.648	7.5366	1870.15	Figure 8	SCW
a	1	AT2G32810	galactose-binding lectin	BGAL9	Lus10016655	742.673	1556.64	703.544	1462.8	911.589	1689.52	802.747	1893.85	897.26	1785.38	864.57	1407.53	806.097	831.18	1747.39	1939.11	2168.7	1340.88	779.768	1266.57	1056.9	1236.52	2879.55	6506.49		SCW
a	1	AT4G32300	GNA	SD2-5	Lus10000249	154.64	276.728	151.529	226.735	144.19	258.273	120.196	291.489	159.253	253.896	128.78	238.186	160.949	293.876	196.562	112.668	77.3016	188.279	347.751	415.42	203.591	247.25	513.426	448.415		SCW
a	1	AT2G33580	LysM		Lus10008586	95.7287	626.651	78.6927	373.187	97.1728	385.512	89.3497	453.7	77.4816	579.172	99.0103	201.921	175.303	170.373	114.568	95.8281	139.176	383.57	471.68	892.099	496.231	354.342	301.622	1862.67		SCW
a	1	AT4G21380	GNA	ARK3	Lus10018405	63.8484	142.541	53.7063	57.9922	58.9992	125.743	43.6251	145.05	61.0898	290.079	68.476	175.405	142.93	161.266	41.7404	15.3559	38.3693	77.9687	45.0036	233.018	79.4056	155.133	257.798	534.252		SCW
a	1	AT2G19130	GNA		Lus10029802	56.188	93.1361	137.532	87.518	40.0587	73.6748	35.9548	80.8736	41.6094	55.1388	24.8458	32.4101	30.5364	23.837	0	0	0	29.7941	30.0551	95.1731	9.6596	15.5665	365.289	162.825		SCW
a	1	AT4G04960	Legume		Lus10025441	50.6799	313.818	64.1367	287.081	28.6624	248.956	32.1471	179.453	55.7579	390.45	60.1088	153.356	34.0507	37.926	56.1188	18.3093	15.9867	57.2672	97.6778	117.863	91.4387	34.1086	103.215	748.117		SCW
a	1	AT5G10530	Legume		Lus10029553	45.8746	161.383	37.0321	101.457	57.4507	194.912	39.5531	120.575	72.6239	184.21	52.0442	102.514	30.9006	57.4595	133.154	72.4859	93.9716	72.0848	83.1969	114.582	103.598	96.7265	127.521	455.397		SCW
a	1	AT5G60900	GNA	RLK1	Lus10036639	19.274	63.0794	14.6678	23.4677	30.1133	52.2991	22.8237	77.6866	33.8066	66.1923	27.2637	32.2854	93.0004	109.101	25.7012	49.4904	37.4715	59.4089	40.8022	128.354	48.7208	46.6877	500.212	1189.56		SCW
b	2	AT3G12500	Hevein	PR-3, PR3, CHI-B, B-CHI, ATHCHIB	Lus10028377	125.334	20917.6	156.663	21769.5	49.5698	15172.3	32.3566	19469.4	273.307	32283.9	102.132	9767.98	0	0	51.0123	0	0	7.8049	59.6253	167.519	82.8214	142.722	10.0626	0	Figure 8, coexpression
b	2	AT3G12500	Hevein	PR-3, PR3, CHI-B, B-CHI, ATHCHIB	Lus10041830	52.2436	9717.05	35.7495	10717.8	21.1309	7787.25	1.2343	10977.5	146.962	20166.2	15.91	5233.95	0	0	0.8441	0	0	0	6.2359	20.6253	1.9956	26.5971	0.8908	0	Figure 8
b	2	AT4G19810	CRA	ChiC	Lus10019060	17.8948	7285.23	196.988	8836.86	31.9544	5064.66	18.713	8912.99	108.575	11823	45.2237	3499.27	0	0	0	5.5664	4.8669	0	1.7704	7.6445	8.9656	0	1.4513	5.0065	Figure 8
b	2	AT4G29990	Malectin-like		Lus10038251	13.6868	785.095	22.4189	875.887	13.1525	1186.73	12.0951	1037.33	18.482	898.448	10.8971	492.527	3.3225	0.7756	0	9.1884	3.9169	0	13.0558	10.0803	10.7164	32.2826	22.6018	46.756	Figure 8
b	2	AT4G04960	Legume		Lus10018602	9.4437	390.352	9.8158	303.608	3.975	265.807	2.4686	406.263	12.5668	547.733	8.2602	192.172	0.7009	0	0	0	0	18.6979	25.3273	134.071	14.2754	84.0614	2.9751	100.792	Figure 8
b	2	AT1G56240	Nictaba	ATPP2-B13	Lus10031471	6.2812	222.3	6.358	190.858	1.325	248.707	2.8102	327.432	6.0931	377.599	3.2472	141.205	0.3318	1.1262	0	0	1.1191	0.954	2.7709	21.7193	1.4993	27.6255	1.8174	329.53	Figure 8
b	2	AT1G11300	GNA		Lus10007600	464.491	1222.77	574.83	1039.33	490.654	1474.46	449.52	1203.55	517.5	1716.81	561.757	943.001	213.198	203.383	243.597	31.1104	15.6451	290.968	671.531	671.584	343.452	895.502	394.873	1241.68
b	2	AT5G06740	Legume		Lus10028699	409.05	620.097	379.408	508.227	391.37	682.279	425.055	661.945	421.299	673.91	436.127	609.3	8.5663	52.9173	74.3278	418.661	897.241	456.283	338.017	666.505	534.82	294.156	346.646	749.647
b	2	AT1G11300	GNA		Lus10023391	305.872	2960.17	361.567	2467.21	356.516	2513.4	317.543	2813.89	335.965	4011.69	387.539	1429.09	332.713	95.8853	10.9741	13.8163	11.1913	102.697	229.658	244.892	150.929	329.497	70.0972	594.447
b	2	AT3G46290	Malectin-like	HERK1	Lus10003312	299.52	653.664	264.577	449.411	199.646	550.996	200.448	596.666	229.549	508.545	245.793	405.451	110.462	133.289	101.075	39.4953	57.0824	254.516	353.995	135.672	165.175	469.063	205.563	369.069
b	2	AT5G24560	Nictaba	ATPP2-B12	Lus10025666	289.839	653.664	302.724	494.406	216.704	209.251	205.397	274.846	251.12	414.304	338.812	279.528	52.1173	39.716	25.8618	201.332	414.809	268.338	494.596	330.518	417.757	182.857	108.694	79.4578
b	2	AT1G16120	LysM	WAKL1	Lus10008105	256.114	1191.98	184.712	958.701	208.446	963.922	177.151	1114.18	211.388	1351.34	208.68	627.338	165.316	114.307	159.552	150.891	161.126	162.092	152.591	161.487	142.446	137.052	130.261	120.218
b	2	AT4G21380	GNA	ARK3	Lus10033743	252.187	4389.78	184.319	3053.78	244.964	3560.33	166.395	4886.68	230.888	4966.02	148.548	2093.78	17.6297	30.7809	38.3499	19.9838	12.7757	119.832	103.062	192.438	66.965	326.838	50.3397	147.881
b	2	AT1G34300	GNA		Lus10006052	222.099	1065.58	288.896	956.231	262.327	1021.82	229.521	979.421	295.631	1140.98	260.138	666.809	224.129	293.913	193.479	204.605	236.407	741.656	538.885	619.264	430.858	346.709	452.404	517.845
b	2	AT1G11340	GNA		Lus10030767	174.09	1103.54	180.644	778.543	158.989	945.629	128.875	609.727	160.108	1373.89	193.073	506.686	38.3631	57.1463	93.7988	156.322	168.671	272.087	169.831	165.225	205.329	217.739	226.061	179.951
b	2	AT1G11340	GNA		Lus10007604	155.079	674.592	177.408	438.237	191.054	472.547	176.297	683.411	182.914	715.701	143.712	401.484	79.9065	66.0667	13.346	52.775	55.4752	98.2553	160.421	191.707	162.514	270.113	100.289	194.768
b	2	AT2G02230	Nictaba	ATPP2-B1	Lus10029674	151.996	355.348	118.291	257.024	122.417	224.053	118.516	234.491	149.775	272.432	143.517	248.172	78.0896	35.9495	67.4416	123.126	180.151	134.883	238.392	120.919	240.666	160.506	70.2707	127.199
b	2	AT2G02240	Nictaba	MEE66	Lus10023207	122.891	864.518	95.979	713.374	77.4518	709.535	39.79	952.579	100.837	1205.92	151.968	394.841	17.7068	7.9581	13.6947	16.5643	0	19.6548	20.0399	19.7216	26.008	32.1496	17.7961	52.3903
b	2	AT1G15530	Legume		Lus10014037	112.622	486.416	82.2063	217.03	88.247	278.152	105.963	474.048	100.466	573.05	118.102	235.566	189.276	101.054	158.318	113.806	147.547	136.716	217.735	203.215	203.59	84.4133	151.904	136.147
b	2	AT1G65800	GNA	ARK2	Lus10007602	108.546	644.238	130.168	449.53	81.1468	513.748	96.3367	727.758	87.5679	815.028	112.74	380.046	18.1602	72.0856	73.4975	51.4991	93.7242	159.115	107.653	285.703	129.9	107.394	262.799	272.24
b	2	AT4G21380	GNA	ARK3	Lus10028782	87.1898	868.997	110.257	718.963	116.157	736.11	65.1209	985.115	84.7164	1067.75	95.9354	460.161	59.7616	160.84	295.009	1.8769	0	171.786	249.82	313.506	235.549	201.93	36.1181	20.6224
b	2	AT4G27290	GNA		Lus10014811	85.7754	908.106	121.412	725.373	86.56	1005.25	50.0448	925.297	79.7746	1031.8	93.9322	575.349	1.5889	4.93	0	0	0	0	1.5277	1.7757	0.738	0	1.3195	4.2436
b	2	AT1G11340	GNA		Lus10013910	84.3347	952.966	63.7468	570.453	142.67	551.744	121.012	790.802	102.106	842.846	121.913	312.699	30.6967	61.6511	17.4063	27.4272	22.773	31.7837	20.2967	39.3061	25.2552	60.827	41.5135	50.9997
b	2	AT5G10530	Legume		Lus10020456	82.3845	870.577	80.2534	708.439	60.5193	788.446	64.2943	866.569	81.8994	1250.03	67.6701	427.682	3.5663	4.93	8.7903	1.0059	3.455	6.3123	13.7308	19.7827	9.2171	12.3249	8.3315	107.932
b	2	AT2G19130	GNA		Lus10024343	80.6099	333.502	60.4566	42.2296	117.69	364.671	55.5219	108.535	119.259	319.566	122.309	193.962	29.3739	42.0804	17.0714	8.9859	5.8397	129.544	246.869	36.0241	66.7071	69.7891	42.2378	61.1599
b	2	AT4G27290	GNA		Lus10038552	72.1238	1546.6	106.075	910.178	96.2128	1208.96	126.566	1519.6	105.61	1549.94	73.4238	652.469	0	0.7756	0	0	0	73.5862	105.105	184.835	63.1613	132.72	91.2184	46.8791
b	2	AT5G10530	Legume		Lus10004277	65.2803	653.444	116.447	284.784	95.8917	721.4	56.8223	510.672	72.3619	684.887	76.9971	367.022	1.4926	0	0	1.4077	0	1.411	0.7081	4.9845	1.5484	13.2321	0.2969	1.1562
b	2	AT5G06740	Legume		Lus10016257	54.5365	543.937	88.0057	434.177	64.2583	820.531	29.954	1034.32	55.6489	1200.66	64.8141	472.311	0	0	0	0	0	0	0	0.683	0	0	0	0
b	2	AT2G19130	GNA		Lus10033748	49.6784	353.549	72.5582	230.205	57.3248	379.26	35.6132	189.042	62.5624	391.546	69.3472	178.081	52.1637	274.059	388.312	38.5569	68.8105	216.273	348.587	137.982	112.608	67.9514	55.8864	84.0829
b	2	AT3G53810	Legume		Lus10004980	42.4045	82.9448	67.3709	129.631	56.837	167.996	29.4416	144.505	48.0831	227.148	56.9686	76.3721	40.2881	1.514	2.5324	0	4.2097	7.3707	48.2804	149.349	63.0064	63.5485	9.612	68.1652
b	2	AT4G27290	GNA		Lus10038554	22.2608	366.563	31.2315	297.138	41.9692	428.549	6.5793	674.38	35.4322	732.465	29.2484	248.989	9.8774	4.8926	0	0	0	43.2885	87.3323	202.592	75.3387	745.245	3.0743	105.031
b	2	AT5G10530	Legume		Lus10014648	21.7864	103.691	21.6951	64.2858	12.7623	88.2639	16.5199	103.469	15.5961	81.9121	13.5992	77.3015	67.4135	37.5009	10.3181	3.5545	4.5253	37.7312	84.6217	83.3746	19.9967	65.7734	11.658	11.9442
b	2	AT4G27290	GNA		Lus10038553	9.268	356.19	50.9189	228.794	30.0158	372.491	22.482	337.933	22.6876	424.056	22.3393	239.976	0.7252	0.7756	0	0	0	2.8488	6.9482	26.727	4.5252	0	5.5841	25.6965
b	2	AT2G23770	LysM		Lus10018788	6.2373	256.241	26.2677	245.615	8.8848	180.073	9.2187	376.014	13.6837	216.198	12.7933	119.723	12.7677	3.416	0.8441	2.4136	0.5595	8.6093	4.2595	7.6432	6.3826	14.3934	2.3153	11.237
b	2	AT4G27290	GNA		Lus10039733	1.8184	23.3101	0	103.692	6.0113	20.877	0	32.7826	2.031	13.9217	0	9.4997	1.1891	0	0	0	0	10.2248	10.587	34.4722	8.0052	28.9315	2.3421	6.3655
b	2	AT2G23770	Legume		Lus10032735	1.8184	0	0	14.7628	1.4226	4.5245	0.6171	26.4086	1.2354	19.7352	3.8575	5.4641	4.0356	4.1916	1.3534	5.8332	3.9169	5.222	4.7408	1.0574	1.4427	4.1487	10.0139	5.3324
b	2	AT5G10530	Legume		Lus10033781	0	134.991	8.4774	195.624	3.6823	203.48	0	114.801	2.031	226.652	1.8309	87.4812	0	0	0	0	0	0	0	0.3415	0	0	0	0
b	2	AT5G06740	Legume		Lus10004166	0	72.1316	0	85.2829	0	43.0008	0	61.7246	0	139.423	0	35.5164	0	0	0	0	0	0	0	0.6614	0	7.1361	0	0
b	2	AT4G27290	GNA		Lus10014813	0	62.2375	2.1751	29.9375	0	14.8383	2.3639	22.5951	0	31.9617	1.2206	9.6245	0	0	0	0	0	11.3313	23.5758	11.794	7.544	12.3249	1.0885	2.7615
b	2	AT2G43610	Hevein		Lus10025948	0	30.4584	2.0634	27.7024	0	0	1.2343	27.3756	0	10.4541	1.2858	15.8932	0	0	0	0	0	0	0	0	0	0	0	0
b	2	AT5G60900	GNA	RLK1	Lus10010992	0	12.5355	0	13.7631	1.2274	18.8641	1.2343	10.8141	0	17.415	1.351	8.5703	0	0	0	0	0	0	0	0	0	0.9071	0	0
b	2	AT1G11340	GNA		Lus10018402	0	11.6551	0	10.1164	0	10.0645	0	29.9089	0	30.763	0	11.1776	23.4758	7.2571	11.8183	0	0	0.9407	1.8026	10.6991	1.5024	0	1.9134	2.3125
b	2	AT5G60900	GNA	RLK1	Lus10031231	0	8.6504	6.8037	29.1734	9.2751	13.0747	0	0	2.031	38.8968	0	15.6437	0	0	0	0	0	3.7627	0	1.9895	0.4613	0	0.7256	0
b	2	AT1G11410	GNA		Lus10007610	0	0	0	28.1142	0	0	0	0	0	36.6023	0	10.8033	0.3226	0.7756	0	0	0	0	0.3541	3.238	1.836	9.9905	0	0
b	2	ND	Amaranthin		Lus10020808	0	0	2.0076	11.1161	0	6.7867	0	9.5338	0	29.6157	0	0	1.5872	1.4767	8.1205	32.8524	9.7566	1.5554	4.6649	4.0147	1.4839	4.6688	3.041	0
b	2	AT3G04720	Hevein	HEL, PR-4, PR4	Lus10006552	30.0706	11488.6	34.4123	8412.26	12.734	4420.35	6.3037	10088.3	92.351	11378.9	11.6378	2957.72	0	0	0	0	0	81.6665	128.955	194.512	195.756	415.673	14.253	0	Figure 8	TCW
b	2	AT1G11340	GNA		Lus10030766	11.0426	466.913	4.1269	317.84	10.8928	210.997	304.186	2102.74	9.1817	445.383	7.4308	149.513	2.9991	9.1963	4.3952	6.5048	5.0361	201.628	461.594	117.705	167.764	323.659	67.751	77.324		TCW
b	2	AT1G09155	Nictaba	ATPP2-B15	Lus10031473	43.2303	1708.47	41.2695	1204.38	18.4809	1471.7	12.4753	2074.16	29.1364	1748.29	18.8964	726.802	2.5397	2.2897	1.3534	10.0594	5.3289	4.1102	72.8939	176.884	31.918	98.4431	6.9037	2053.86	Figure 8, coexpression	SCW
b	2	AT1G09155	Nictaba	ATPP2-B15	Lus10015209	20.9167	807.756	16.0621	716.025	8.954	637.265	11.8582	1663.06	17.8643	896.966	5.0129	390.693	0.5555	0.7383	0	0.4692	0	0.954	8.4657	46.3776	4.5801	22.4366	1.8174	383.645	Figure 8	SCW
b	2	AT1G09155	Nictaba	ATPP2-B15	Lus10015208	11.8244	735.145	13.7751	766.02	8.1451	682.583	3.4274	1077.01	10.5358	1060.19	7.5194	432.173	0.656	1.4767	0.8441	0	1.8251	1.7317	31.7414	76.1362	7.8352	28.1456	0.8607	507.924	Figure 8	SCW
b	2	AT1G09155	Nictaba	ATPP2-B15	Lus10031472	7.5813	310.89	16.843	405.536	8.4662	462.483	4.6617	669.259	10.595	559.069	4.2722	252.913	1.3646	2.2897	1.3534	1.4077	3.455	2.5909	2.6691	10.1191	14.1012	46.4336	2.5431	757.754	Figure 8	SCW
b	2	AT5G62150	LysM		Lus10015011	166.324	1055.62	191.239	914.708	189.395	925.555	146.921	1026.51	211.492	1573.92	217.979	478.717	0	0	0	0	0	1.2614	1.8583	1.3921	1.7907	0	45.1826	21.8343		SCW
b	2	AT4G27290	GNA		Lus10014810	79.6173	499.947	76.7956	320.958	71.4121	448.927	78.858	417.839	117.312	608.189	75.1477	294.367	9.8135	14.7527	0	7.8451	2.4335	73.3981	143.951	108.562	72.6257	120.469	284.71	327.117		SCW
b	2	AT3G61060	Nictaba	ATPP2-A13	Lus10005769	298.308	947.331	300.826	1097.51	329.818	1181.94	225.08	1921.84	343.897	991.653	390.084	604.54	364.298	86.801	1763.78	2197.14	2852.07	485.642	597.051	1292.69	823.56	881.448	236.904	837.153		PCW
c	3	AT2G19130	GNA		Lus10032944	3.8565	195.325	4.852	134.277	2.4549	140.581	3.5982	197.636	7.2693	256.216	4.4678	97.5485	8.1525	20.4957	5.4137	0.9384	3.5526	105.282	74.894	262.413	110.273	128.681	40.7934	111.846	Figure 8
c	3	AT1G56130	Malectin		Lus10031199	401.925	1915.54	397.311	1686.31	357.228	1733.97	337.65	1858.9	389.726	2708.54	371.433	1136.82	122.37	230.838	131.424	109.381	130.493	1323.79	1095.27	3277	1431.02	1065.18	869.844	366.669
c	3	AT2G19130	GNA		Lus10024348	225.56	1080.71	280.748	1167.38	231.392	1358.77	88.5231	766.98	237.115	1060.35	224.502	794.535	131.486	149.504	108.31	29.1722	68.2022	725.866	1237.31	1214.28	987.442	716.653	233.551	792.588
c	3	AT1G11340	GNA		Lus10013246	207.604	384.046	167.479	291.901	218.907	297.746	184.518	296.556	176.006	345.688	239.363	234.456	125.62	41.3793	49.1911	314.758	250.885	975.818	1181.45	108.469	791.975	1290.38	673.887	730.636
c	3	AT1G67720	Malectin-like		Lus10036935	197.308	294.47	277.515	298.49	215.798	287.645	225.333	183.321	200.294	153.473	200.397	146.282	527.255	538.743	79.4342	2047.51	2148.12	1477.72	776.817	912.218	931.133	1064.25	302.504	556.646
c	3	AT2G02230	Nictaba	ATPP2-B1	Lus10042713	166.596	154.234	112.769	168.331	156.128	114.413	99.8689	172.426	160.192	293.889	137.153	197.205	167.208	42.2816	69.2905	148.413	131.147	203.253	322.157	335.602	389.471	278.363	78.8157	169.397
c	3	AT3G46290	Malectin	HERK1	Lus10030308	165.34	309.272	97.5434	209.62	83.8251	195.909	100.04	176.866	126.741	268.391	124.01	159.512	91.87	143.887	233.454	125.47	117.6	197.21	472.658	241.561	110.416	1067.76	185.667	540.514
c	3	AT2G23200	Malectin-like		Lus10012101	146.277	374.773	148.573	191.856	131.233	267.34	79.5412	272.054	120.183	245.188	136.123	210.173	116.784	169.425	163.089	88.9858	118.059	917.285	714.742	922.979	651.247	198.798	489.548	219.678
c	3	AT1G55000	LysM		Lus10004477	101.869	163.105	86.4451	117.984	80.5614	108.892	85.2664	168.694	90.5379	162.103	102.127	112.013	123.215	95.4374	105.98	148.465	170.053	352.084	445.656	435.248	506.649	422.297	243.804	321.2
c	3	AT2G02230	Nictaba	ATPP2-B1	Lus10029673	90.6247	221.678	76.5746	210.503	133.521	242.917	152.305	333.983	120.332	205.821	100.622	87.7993	122.892	40.4544	21.6271	373.465	446.779	305.952	519.1	845.332	435.917	313.449	22.2903	68.9717
c	3	AT2G02240	Nictaba	MEE66	Lus10018171	78.5718	162.225	83.0419	113.045	64.3118	48.5409	46.8156	59.137	65.5918	126.075	84.647	73.2659	90.5829	64.9178	87.1923	170.891	345.683	193.049	429.317	282.478	240.173	203.479	147.259	60.3175
c	3	AT2G39440	Nictaba		Lus10040607	77.7988	153.613	67.0369	122.042	93.2387	148.365	80.7481	124.729	76.5923	99.9521	68.0195	109.837	243.727	114.792	158.038	263.152	283.099	672.298	787.272	930.548	922.908	3511.35	95.6509	369.753
c	3	AT1G11340	GNA		Lus10013244	74.3287	229.811	61.3468	304.196	98.6645	165.752	78.0426	309.195	69.9158	303.795	67.6701	150.567	70.7184	76.128	54.591	69.9342	97.6446	223.976	261.608	159.084	159.796	425.089	125.928	164.077
c	3	AT1G11340	GNA		Lus10024064	67.8367	159.622	75.1791	109.75	70.5183	167.479	52.7889	207.483	63.052	164.398	37.7043	77.4263	92.9813	176.309	288.136	32.0551	39.9504	212.045	368.268	270.683	205.052	247.3	38.3016	27.874
c	3	AT2G02230	Nictaba	ATPP2-B1	Lus10042712	66.7035	124.035	33.7419	109.046	59.4996	45.2448	86.8698	87.4795	57.2305	93.5906	67.4326	51.3534	80.9728	32.5708	2.5324	185.758	175.509	232.91	374.456	368.987	464.042	193.066	11.7574	30.4448
c	3	AT3G54420	Hevein	ATCHITIV, CHIV, ATEP3	Lus10000453	61.7664	1377.05	189.789	884.299	65.876	596.545	56.6901	1386.52	91.6988	1371.06	139.855	535.728	22.0991	56.8331	75.8833	34.6068	66.4747	623.935	604.519	1520.57	797.203	1305.87	803.517	752.847
c	3	AT1G26810	Galectin-like	GALT1	Lus10012822	60.5541	87.5287	56.8859	90.5172	40.2665	141.579	21.5232	49.2899	50.8505	111.528	32.1696	54.6968	122.885	149.556	73.3646	138.746	132.855	127.7	63.4257	104.609	101.583	116.841	103.048	52.132
c	3	AT5G10530	Legume		Lus10033778	57.4793	302.344	60.5113	273.377	49.7241	325.428	32.3179	352.382	50.2328	442.044	48.5362	192.671	61.9179	59.1747	279.96	102.876	119.129	203.108	723.62	523.608	308.999	1323.19	116.55	621.657
c	3	AT3G53810	Legume		Lus10016507	44.2757	62.2375	31.8449	59.0515	27.6018	44.515	28.312	171.281	26.8338	79.5403	24.9762	39.3026	116.829	10.9862	21.1179	2.3461	4.6717	185.474	896.738	470.195	305.971	379.571	57.6088	299.279
c	3	AT4G21380	GNA	ARK3	Lus10037732	40.7179	303.445	59.7291	296.902	90.1574	334.745	98.0448	652.098	76.0587	545.49	93.0142	233.845	317.4	345.116	471.848	446.208	409.623	698.493	571.089	1121.2	608.195	1894.53	349.916	574.677
c	3	AT1G77410	galactose-binding lectin	BGAL16	Lus10028538	32.6182	32.4009	32.4035	45.7001	32.9018	52.5667	14.156	15.2542	28.8648	39.4962	15.2997	33.0339	37.6837	0	0	0	0	0	46.3039	65.6115	33.2447	77.5431	0	53.5705
c	3	AT1G11340	GNA		Lus10025512	24.3428	39.5491	41.2708	59.7561	34.381	41.2555	30.742	64.5983	41.7873	115.021	26.5881	59.481	0	0	0	0	0	198.85	128.349	178.749	151.983	96.7383	142.203	84.1146
c	3	AT2G19130	GNA		Lus10004283	19.968	142.8	25.5985	80.0484	33.2795	114.93	12.4753	210.07	28.4842	199.801	32.3652	142.87	19.667	10.5984	18.2505	2.9503	1.6787	226.794	205.181	536.516	191.76	146.003	93.6165	363.586
c	3	AT1G11300	GNA		Lus10013245	4.3309	138.436	8.7008	85.9303	5.8162	41.5048	4.2154	71.626	10.9163	131.888	5.0782	18.07	0.3242	0	1.6883	5.4989	2.7978	144.44	230.581	209.781	104.63	411.251	13.9783	20.2409
c	3	AT3G51550	Malectin-like	FER	Lus10029945	3.6369	14.2579	0	16.1744	4.5887	0	3.7029	4.7805	6.1772	11.6014	2.7021	7.8218	5.5892	14.0143	6.7533	7.5108	3.3574	47.0408	51.9751	123.515	47.1543	20.1023	11.6604	7.5098
c	3	AT5G60900	GNA	RLK1	Lus10004365	3.0308	14.2579	0	15.1747	1.4226	6.288	2.1931	51.2238	1.2354	21.4819	1.2206	8.1961	0	0	1.3534	0	0.5595	54.6507	9.9209	84.3438	23.3766	15.8207	24.5224	12.4608
c	3	AT5G10530	Legume		Lus10033783	2.5564	12.5355	16.118	10.94	6.4299	12.8254	2.4686	17.188	4.5019	0	1.8309	2.6073	1.2443	4.5795	1.3534	1.0059	0	9.9255	19.5161	8.1718	1.5492	12.3249	4.337	2.0543
c	3	AT3G08870	Legume		Lus10012509	1.8184	79.0598	0	53.1697	1.8411	27.9131	0	44.5365	0	45.284	2.4412	0	17.1585	14.6034	11.8321	1.0734	0	115.89	423.161	447.642	191.712	97.8135	39.7033	92.4907
c	3	AT5G10530	LysM		Lus10007074	1.8184	6.4879	5.5212	9.8808	1.8411	15.0877	2.3639	18.7815	1.8532	24.9751	6.4292	8.1961	12.8045	12.5003	0.8441	1.4751	3.9169	18.7288	68.8675	73.6172	48.6668	73.9379	6.4749	31.029
c	3	AT4G03230	GNA		Lus10031592	0	87.2315	10.485	66.2854	12.1485	39.9906	0	31.5024	10.4765	45.3097	6.5596	32.5349	7.3533	12.5003	198.398	337.87	540.874	1042.14	978.782	877.314	606.254	978.781	353.188	278.014
c	3	AT3G51550	Malectin	FER	Lus10032971	175.908	526.922	165.082	372.481	240.29	541.43	165.7	546.232	285.999	755.745	272.973	480.894	186.24	157.312	423.983	339.802	381.284	1573.44	1024.11	2697.51	1168.69	854.351	267.646	636.691		TCW
c	3	AT4G19840	Nictaba	AtPP2A-1, ATPP2-A1	Lus10018304	149.237	117.404	71.4991	90.4006	89.6413	86.7679	85.4098	111.981	93.093	90.7224	94.8501	81.7801	34.2941	18.4818	53.2652	183.351	214.532	520.299	424.515	374.599	382.14	330.287	20.2005	25.5058		TCW
c	3	AT3G51550	Malectin	FER	Lus10032976	82.9906	794.521	84.4374	664.384	162.646	599.287	53.7365	692.972	107.226	1042.93	129.587	522.111	120.764	115.321	112.894	64.9782	52.9475	800.322	986.577	1874.95	1173.36	618.308	70.3604	375.773		TCW
c	3	AT1G73040	Jacalin		Lus10037605	62.5483	80.1218	35.6378	80.108	41.3397	98.0791	46.1323	105.321	41.1352	68.0418	49.8688	41.1052	26.4094	7.2571	17.4063	66.6526	108.039	175.552	296.546	335.445	262.595	807.194	27.4939	61.4062		TCW
c	3	AT1G11340	GNA		Lus10030768	4.2431	27.6354	7.864	29.7019	12.7623	19.1134	0	25.1284	5.1197	34.2563	8.2602	15.3381	0.6468	6.0189	7.7718	5.6339	20.7788	25.2577	75.5492	43.8276	66.0298	97.4147	3.473	9.1271		TCW
c	3	AT4G03230	GNA		Lus10031591	0	11.6551	6.5256	18.4095	0	25.4015	0	31.5295	3.0886	17.4407	3.8575	2.8567	9.9711	62.2402	52.6869	6.4405	14.9391	970.067	1511.23	1286.02	843.439	650.031	263.345	71.0499		TCW
c	3	AT3G16030	GNA	CES101	Lus10003156	0	0	0	0	0	0	0	7.9675	0	16.2676	0	0	0	0	0	0	0	71.4092	80.4736	209.729	70.0471	194.309	10.6012	9.1827		TCW
d	4	AT1G11300	GNA		Lus10039731	1146.76	1797.89	1271.35	1833.58	1133.59	2161.88	1108.17	2100.87	1028.53	2199.94	1026.68	1443.36	24.7142	20.9209	1.6883	0	0	4.2145	23.2098	47.5744	13.4541	47.7396	2.9751	71.7931
d	4	AT1G11300	GNA		Lus10018516	646.601	1404.57	558.767	999.867	645.715	1307.7	683.808	1123.19	582.015	1481.9	599.965	825.504	120.944	52.2536	152.06	65.8491	126.892	51.5002	68.8001	207.83	52.2876	262.503	38.8397	478.377
d	4	AT5G03700	GNA		Lus10014371	387.114	993.885	440.924	921.704	402.568	1095.2	303.569	1063.9	372.248	1021.5	391.471	873.184	110.526	8.3833	16.2272	6.4374	7.154	8.6321	15.7295	37.4335	19.7399	39.1645	4.9577	26.078
d	4	AT5G03700	GNA		Lus10023868	282.389	410.514	312.484	443.353	247.765	522.888	258.516	429.021	295.225	439.853	286.376	343.612	44.2005	12.0378	14.8738	10.1268	8.7838	10.7981	16.8149	21.6178	29.4872	16.3406	19.1621	39.6395
d	4	AT1G06890	Legume		Lus10042217	269.783	345.454	271.997	335.25	303.123	309.842	315.311	429.825	247.557	379.474	282.169	306.044	65.4954	74.6139	40.2402	42.6481	28.6876	80.5231	147.956	116.882	139.615	81.5471	115.558	133.453
d	4	AT4G27290	GNA		Lus10016871	255.034	650.478	249.738	626.563	221.252	966.008	215.773	856.34	240.273	886.015	231.168	657.035	1.9037	7.6076	0	0	0	43.8363	43.7551	73.5091	21.6942	95.6003	56.499	80.0299
d	4	AT1G15530	Legume		Lus10019879	218.032	553.677	209.366	412.004	233.526	559.759	232.645	538.074	239.136	703.732	226.025	373.471	110.344	85.6002	50.1682	75.6449	86.5736	89.0311	69.758	85.5651	69.3745	37.9914	82.9979	108.027
d	4	AT1G11340	GNA		Lus10018406	213.332	396.84	220.183	373.423	254.264	401.116	292.724	447.802	234.363	552.399	222.955	390.93	212.908	71.7351	68.4325	51.4317	25.1089	16.6215	49.8179	69.7476	34.144	124.387	30.459	75.1268
d	4	AT1G24020	Amaranthin	MLP423	Lus10010698	183.138	175.602	331.943	244.025	354.93	117.46	109.325	60.1582	156.155	460.29	303.218	353.044	0.5387	0	0	0	0	0	4.2567	1.7673	0	0	4.0792	0
d	4	AT4G04960	Legume		Lus10015313	119.764	204.817	142.441	123.454	126.059	198.706	142.535	161.012	129.652	243.99	140.377	174.476	45.763	46.4358	77.2229	17.837	37.8131	154.206	121.333	152.301	138.982	46.1559	231.719	211.33
d	4	AT4G27290	GNA		Lus10037729	105.875	214.53	85.8863	275.022	98.5261	377.478	34.142	169.974	121.883	435.135	150.859	229.615	0	0	0	0	0	13.5026	9.612	43.7779	5.218	37.4949	3.3648	1.347
d	4	AT5G24560	Nictaba	ATPP2-B12	Lus10008898	80.7768	171.717	94.8666	157.391	111.248	184.367	29.3369	75.7256	105.694	223.184	88.854	106.175	45.3576	5.7057	0	1.8769	5.3289	35.3811	47.4194	13.2697	84.0767	55.7594	124.297	239.053
d	4	AT1G11340	GNA		Lus10007601	77.1926	112.743	47.6834	101.162	65.4134	120.185	82.0485	62.7186	76.2365	116.297	57.8632	106.549	15.2015	0	111.366	25.2128	33.7237	42.5061	37.7925	74.3453	11.6954	99.0961	22.8476	52.1243
d	4	AT4G21380	GNA	ARK3	Lus10033365	71.1223	155.66	120.184	140.393	90.3399	144.856	65.975	145.894	90.2262	290.652	118.647	129.391	22.7063	25.3884	0	2.6835	0	1.7184	11.5428	19.4636	4.5595	0	17.9525	10.9112
d	4	AT5G10530	Legume		Lus10029554	39.5494	79.2799	47.1831	67.1089	55.9998	108.393	48.4302	90.6937	61.9103	147.659	53.9822	69.4797	10.7987	22.7855	31.4222	12.2706	20.512	27.9086	77.1303	33.9679	23.0961	35.2699	28.3739	103.839
d	4	AT5G35370	GNA		Lus10025617	26.7675	42.5922	40.8238	14.939	22.2325	39.7413	14.0899	36.5691	38.3678	30.1636	31.2516	32.4101	0	0	0	0	0	0	0	0	0.369	0	1.6823	0
d	4	AT3G55550	Legume		Lus10024365	182.031	202.913	127.269	220.091	142.906	229.843	140.276	147.011	160.261	317.168	172.872	262.537	194.363	69.6611	15.3693	145.325	184.628	11.5211	44.406	54.9784	75.4563	27.7468	28.9989	26.1336		PCW

## Sheet: Table S5_Hevein_Lus10028377
Supplementary 5. List of genes coexpressed with Lus10028377 (Hevein family).
CTR1,2,3,4,(1x3),(1x4) – untreated root tips of different flax genotypes, FOX1,2,3,4, (1x3),(1x4) – root tips of different flax genotypes treated with F. oxysporum. SAM – shoot apical meristem (Zhang and Deyholos 2016); AR_Bet – apical region (unpublished), cPAR – parenchyma cells, iFIB – the intrusively growing phloem fibers (Gorshkova et al. 2018а, Gorshkov et al. 2019); tFIBa, tFIB_Gr, tFIB_Li…
At best	Annotation	At alias	Locus	MR	r	HYP	CTR1	FOX1	CTR2	FOX2	CTR3	FOX3	CTR4	FOX4	CTR(1x3)	FOX(1x3)	CTR(1x4)	FOX(1x4)	R_s6_CTR	R_s6_Al4	R_s6_Al12	R_s6_Al24	R_s8_CTR	R_s8_Al4	R_s8_Al12	R_s8_Al24	R_r5_CTR	R_r5_Al4	R_r5_Al12	R_r5_Al24	R_r7_CTR	R_r7_Al4	R_r7_Al12	R_r7_Al24	LEAF_N	LEAF_P	LEAF_NPK	SAM	AR_Bet	AR_rdf	cPAR	TOP_Bet	TOP_rdf	iFIBa	iFIBb	MID_Bet	MID_rdf	tFIBa	tFIB_Gr
AT3G12500	BASIC CHITINASE	PR-3, PR3, CHI-...	Lus10028377	0	1	183.639	125.334	20917.6	156.663	21769.5	49.5698	15172.3	32.3566	19469.4	273.307	32283.9	102.132	9767.98	1036.12	301.985	12.4758	306.348	723.238	1175.61	673.358	332.327	617.142	433.217	15.2607	55.225	402.034	249.004	524.458	646.138	745.409	62.3239	325.712	0	0	2.5914	51.0123	11.5954	210.461	0	0	128.767	210.353	7.8049	59.6253
AT4G37290	PAMP-INDUCED SECRETED PEPTIDE 2		Lus10010255	1	0.9982	1.3807	0.6501	1934.62	1.4501	1865.64	0	1401.61	0	1798.2	18.9563	3094.02	3.182	738.497	104.223	32.6658	9.2562	29.9791	43.4298	77.191	30.5564	23.6803	52.015	54.5593	8.1885	2.4623	7.7092	12.3619	12.703	22.1027	24.847	0	6.3245	1.3034	1.4767	0.8176	0	0	1.7442	1.4751	0	0.6251	2.325	0.4703	8.3987
AT4G31940	cytochrome P450 enzyme	CYP82C4	Lus10022762	2.4	0.997	5.5559	18.6766	24552.8	17.9592	24446	3.5564	17729.3	0	24558.6	205.812	34943.1	0	9173.61	2326.23	543.156	44.2688	1165.44	1394.63	1205.75	748.258	875.368	1228.42	777.266	119.48	27.7884	202.366	265.604	191.454	221.765	0	0	0	0	0	0	0	0	0	0	0	0	13.337	0	1.1697
AT3G26770	short-chain dehydrogenase/reductase (SDR) family protein		Lus10032192	3	0.9962	0	3.9005	2631.69	3.4577	2387.16	2.0362	1939.25	0	2360.95	25.7265	4257.14	0	1118.96	389.08	99.3875	23.7442	50.1212	42.1003	160.161	115.891	105.959	136.882	83.8747	6.6998	8.7937	35.8478	72.0523	144.725	28.7336	22.0862	0	7.9056	0.3226	0	0	0	0	0	0	0	0	1.6522	0	0.1799
AT4G37290	PAMP-INDUCED SECRETED PEPTIDE 2		Lus10019310	4	0.9961	2.5659	9.4437	913.119	9.5923	960.053	1.2274	752.98	2.8102	958.516	12.6854	1426.66	7.8455	331.936	33.009	32.6658	15.2929	22.9527	18.1696	47.4704	12.2971	73.0477	20.7277	22.8009	13.0274	5.9798	15.4184	35.3197	9.5273	20.6293	11.0431	0	17.3923	0.3412	0	0.6478	0	0	1.117	0	0	0	0.6727	1.248	5.9383
AT5G37490	U-box domain-containing protein		Lus10001079	6.3	0.9948	4.6929	28.2872	1867.34	20.5789	1685.26	18.355	1494.36	8.3646	1869.1	36.9393	2751.26	25.4327	658.476	104.529	88.2673	45.0737	126.474	47.8614	119.295	43.9713	64.6191	25.812	65.1454	42.0599	22.8638	42.015	58.2776	55.803	46.0475	35.89	2.0775	18.9735	0.6306	3.0281	2.1133	0	1.385	2.3713	0	0	4.2427	8.6274	1.8947	11.7931
AT1G10370	Glutathione S-transferase	GST30B, ATGSTU1...	Lus10030806	6	0.9939	4.8706	10.8756	4942.23	38.7591	4108.53	11.9534	3218.95	3.0858	4515.27	48.5671	6315.89	11.0275	2020.23	301.056	352.721	278.089	43.5633	30.5781	27.2439	39.8723	217.939	57.4904	48.4519	11.5384	6.6833	6.5527	82.6482	27.6747	20.6293	0	0	3.1623	0.3783	0	0	0	0	0	0	0	38.2848	0	41.8337	147.25
AT4G36810	Isoprenoid synthase domain superfamily	GGPS1	Lus10017624	7	0.9932	4.8127	34.832	7624.85	9.8716	6152.75	11.7992	5254.87	0	5581.61	73.5477	11675	7.7803	3083.35	263.462	233.874	63.1837	141.464	336.802	506.901	186.319	221.551	235.046	316.77	192.061	85.8274	265.967	335.891	139.734	292.125	8.2823	0	7.9056	0	0	0	0	0	4.3899	0	0	1.8753	31.9374	3.1696	27.3488
AT1G14590	Nucleotide-diphospho-sugar transferase		Lus10041973	9.8	0.9928	0.6217	4.2431	4253.09	7.5288	3632.35	4.2677	3501.45	0	4559.86	41.2978	6299.13	3.0516	1656.06	374.409	74.3669	11.6709	43.5633	45.2024	154.795	69.6834	38.5306	113.416	92.4251	9.3053	6.3315	25.0549	31.4346	68.0525	57.4673	0	0	0	0	0	0	0	0	0	0	0	0	0	0	1.6544
AT3G26330	cytochrome P450, family 71, subfamily B, polypeptide 37	CYP71B37	Lus10012879	14.1	0.9924	15.4846	37.0458	5336.57	52.4238	4321.44	6.7509	3811.06	1.2343	4016.58	31.4639	6633.55	2.4412	1799.28	257.655	270.014	74.0497	201.89	327.496	484.611	113.282	249.245	180.684	172.635	53.5984	33.4164	115.252	226.046	22.6842	89.5163	24.847	2.0775	6.3245	0	0	0.8176	0	0	5.7225	0	0	3.7507	71.4038	3.1562	19.9002
AT1G14550	anionic peroxidase, putative		Lus10009902	9.4	0.992	0	2.6003	806.903	2.0076	844.771	2.0362	669.508	0	726.775	6.7701	1039.73	1.2206	266.242	82.2172	5.9077	5.6342	1.4053	6.2043	17.337	18.2593	32.9116	12.5149	7.736	2.6055	7.3868	2.6982	17.3067	4.5368	0.7368	0	0	0	0	0	0.8176	0	0	0.6271	0	0	0	0	0	0
AT1G03220	extracellular dermal glycoprotein, putative		Lus10010278	12.2	0.992	52.4297	686.573	31171.8	364.684	24518.9	176.692	20363.8	110.008	28862.5	424.301	38084.3	244.116	11380.9	364.017	827.419	240.259	552.739	637.265	1119.89	692.735	709.205	163.085	509.356	118.363	104.118	194.657	571.473	1115.15	352.171	143.56	4.1548	41.1093	15.1395	1.1635	0	0	1.8682	29.9258	0	0	16.4791	201.538	1.9081	23.0286
AT3G07310	Protein of unknown function (DUF760)		Lus10002343	18	0.9917	72.2796	85.7754	8525.44	68.3207	6739.24	72.8347	6567.6	55.8249	6458.3	133.733	10686.7	92.1664	3140.8	378.688	330.481	208.466	254.822	308.44	747.142	272.026	547.858	210.798	293.154	150.745	187.483	166.519	437.612	181.927	246.446	165.646	164.12	161.275	118.652	43.8329	75.5254	87.7153	47.0743	222.043	91.2063	85.9425	54.3717	166.672	45.642	101.252
			Lus10010257	9.5	0.9916	3.9753	4.3748	2386.21	5.5212	2839.05	2.1338	2447.53	0	2801.77	35.7631	4761.11	1.8309	1223.1	470.075	158.812	26.5613	194.864	220.251	269.549	150.173	262.089	203.758	184.85	19.7272	14.7736	22.7421	44.5028	16.3326	36.4696	22.0862	4.1548	17.3923	0	0	0	0	0	3.4884	0	0	1.2169	10.9524	1.3295	17.6998
AT1G47670	amino acid transporter family protein		Lus10022641	3.7	0.9914	0	0	155.401	0	222.795	0	146.602	0	168.245	0	270.266	0	108.408	9.1692	2.7801	1.2073	0	23.0444	6.1918	4.8443	4.415	11.3416	12.6219	1.8611	0	2.6982	2.8256	0	1.1051	0	0	0	0	0	0	0	0	0	0	0	0	0	0	0
AT3G09520	exocyst complex subunit	ATEXO70H4	Lus10024438	11.6	0.9912	5.5349	23.9563	3881.94	27.662	2959.79	32.1496	2217.34	10.7947	3128.12	51.1221	5441.76	23.0566	1403.92	367.991	258.894	194.783	346.164	152.447	210.108	191.163	246.837	169.343	159.199	142.557	109.043	106.387	126.091	154.706	118.618	60.737	6.2324	49.0149	0.9937	3.7665	3.5788	0	0	1.8814	0	0	6.7432	5.0163	10.2864	386.957
AT1G35210	unknown protein		Lus10010343	14.4	0.9907	1.5284	6.9751	1070.07	0.725	1035.16	6.4299	754.689	2.3639	1064.29	4.0621	1383.62	1.8309	379.559	61.7393	116.068	63.9886	124.132	61.5993	149.841	34.6554	65.8232	30.114	61.481	68.4869	68.9432	22.7421	46.6221	37.6557	34.6277	19.3253	2.0775	14.2301	4.707	1.514	3.409	0	0	6.9768	6.0356	3.455	0.6251	6.6089	0.954	27.4017
AT1G13110	cytochrome P450, family 71, subfamily B, polypeptide 7	CYP71B7	Lus10034230	18.4	0.9906	3.2195	39.813	13883.5	14.3338	10318.2	19.7776	8122.2	2.3639	10381.7	84.9479	17655.6	2.7021	4471.92	726.201	751.314	171.441	642.676	1281.62	1784.89	1085.5	835.633	701.618	659.598	256.454	119.596	346.143	541.098	255.877	352.908	0	0	0	0	0	0	0	0	0	0	0	0	10.5863	1.1665	4.6756
AT3G26770	short-chain dehydrogenase/reductase (SDR) family protein		Lus10021313	12	0.9904	0.9431	6.3251	3526.22	11.4882	4126.7	4.5887	3652.1	1.8515	4143.99	49.2441	5376.84	2.4412	1847.14	327.952	41.701	12.0733	19.2053	14.1811	96.5919	51.7967	89.9048	94.253	22.8009	7.8164	17.2358	15.0329	60.75	75.3114	24.6815	13.8039	0	3.1623	0	0	0	0	0	0	0	0	0	0	0	0.177
AT4G31940	cytochrome P450, family 82, subfamily C, polypeptide 4	CYP82C4	Lus10025901	4.4	0.9898	2.7183	7.801	2085.48	22.2525	2102.55	13.5019	1250.7	0	1913.72	31.6418	3034.8	9.1547	973.895	156.793	229.356	37.0248	196.269	171.503	289.776	81.6078	95.9252	78.6093	89.1678	18.6106	33.4164	132.598	114.083	98.903	231.343	13.8039	39.4718	15.8113	0.3242	0	0	0	0	9.4069	0	0	16.8783	120.17	76.137	113.959
AT5G39160	germin-like protein (GLP2a)		Lus10032016	15.5	0.9897	0	2.5564	225.486	1.3942	183.565	1.4226	124.496	0	196.982	2.708	273.554	1.2858	62.9615	14.0595	5.2126	3.622	9.3684	4.8748	38.3891	1.8632	8.8299	3.5198	3.6644	1.4887	1.407	3.0837	2.4724	2.7221	4.4206	5.5214	2.0775	1.5811	0	1.1262	0.8176	0	0.6925	0	0	0	0.6251	0.6727	1.8132	1.3536
AT3G02840	immediate-early fungal elicitor family protein		Lus10040125	22.9	0.9897	33.5998	99.9367	2100.35	75.5131	1892.94	81.6219	1742.28	79.6185	2273.92	109.469	2878.66	90.8154	906.966	158.016	179.315	111.477	209.853	137.823	235.701	168.06	121.211	84.4757	163.271	106.08	83.7169	110.242	126.091	135.198	118.987	30.3685	4.1548	30.0414	7.644	6.4067	1.4654	3.8859	3.4624	4.6054	0	0	2.3674	8.9936	1.3295	24.8176
AT2G42360	zinc finger (C3HC4-type RING finger) family protein		Lus10002194	12.4	0.9891	10.1072	0	195.688	0	206.092	0	158.947	0	188.96	2.031	381.015	0	91.3359	38.5107	15.2904	2.8171	29.9791	12.8516	27.6567	8.5707	12.0408	17.5991	4.8859	1.8611	0.7035	3.4691	11.6555	8.6199	8.4727	2.7608	4.1548	9.4868	4.2938	0	0	0	0	0	0	0	0.6251	3.9773	0.4703	4.0224
AT2G47140	short-chain dehydrogenase/reductase (SDR) family protein	AtSDR5	Lus10013595	18.6	0.9885	0	35.8247	1470.52	40.1546	1449.99	20.1962	1451.9	29.1	1381.96	30.1347	2436.66	31.6897	702.008	284.551	161.244	30.1833	123.664	179.48	162.638	78.9994	150.51	270.244	98.9396	12.6552	5.9798	31.9932	40.9709	8.1663	46.7842	5.5214	0	1.5811	0	0	0.6478	0	0	0	0	0	2.4672	10.6458	3.6946	24.9036
AT4G31940	cytochrome P450 enzyme	CYP82C4	Lus10025902	25	0.9884	7.0058	147.595	14625.2	16.7313	12720.3	9.2751	12160.6	0	9928.21	134.657	18890.6	7.9341	5394.36	1046.82	733.244	354.151	487.16	1181.91	1529.78	429.652	747.334	1000.41	627.839	107.197	138.238	465.635	895.709	237.73	903.636	284.36	49.8591	72.7318	16.2091	53.6557	7.1576	22.9944	20.9042	4.1155	17.7757	10.8757	8.0268	50.0527	91.7202	61.4008
AT4G15560	Transketolase	AtCLA1, DXS, DX...	Lus10006984	24	0.9883	51.8285	205.68	14415.2	196.983	12735.9	96.4332	8975.27	83.0571	10482.3	139.861	15237	123.987	4686.68	596.915	471.917	169.026	213.601	407.265	525.063	208.305	213.925	556.132	346.085	155.212	238.136	219.327	258.187	140.188	583.145	5.5214	12.4648	23.7169	0.3783	0	2.5914	0	8.1329	47.3482	9.4552	28.5412	72.1343	21.3602	16.1366	45.3332
AT3G51680	short-chain dehydrogenase/reductase (SDR) family protein	AtSDR2	Lus10021314	24.9	0.9882	0.8336	4.3748	4157.29	13.831	3914.84	4.4912	4102.58	2.0222	5331.44	48.0086	7071.46	2.5717	1898.76	205.085	41.3536	8.4513	14.9895	14.6243	98.243	53.6599	62.2109	53.5795	18.7292	2.9777	12.6631	13.1056	66.0479	57.6178	18.7874	19.3253	0	3.1623	0.4474	0	0	0	0	0.6271	0.4692	0	0	0.6727	0	0.2655
AT4G31940	cytochrome P450, family 82, subfamily C, polypeptide 4	CYP82C4	Lus10003148	20.4	0.9882	0	13.0016	15929.7	0	10876.2	7.8242	10171.1	0	10891.5	119.831	22271.1	0	4793.93	824.006	233.874	23.7442	297.448	438.286	171.306	117.008	102.347	445.844	99.3468	1.1166	5.2763	42.015	49.4476	0	141.089	0	0	7.9056	0	0	0	0	0	0	0	0	2.5004	8.3208	1.411	21.4722
AT4G19810	glycosyl hydrolase family 18 protein	ChiC	Lus10019060	9.2	0.9875	2.9768	17.8948	7285.23	196.988	8836.86	31.9544	5064.66	18.713	8912.99	108.575	11823	45.2237	3499.27	927.312	429.521	25.7564	390.664	1635.26	1001.83	1138.04	296.204	888.168	350.157	23.4493	65.074	803.298	143.751	1078.86	782.807	5.5214	0	0	0	0	0	0	0	18.3435	5.5664	4.8669	7.1022	58.1858	0	1.7704
AT3G61510	1-aminocyclopropane-1-carboxylate synthase	AT-ACS1, ACS1	Lus10036396	22.2	0.987	0	5.0688	2982.5	2.1751	3405.16	2.8451	2657.34	0	4442.45	31.1426	6245.29	0	1599.55	168.408	19.113	0	6.5579	5.3179	17.7498	5.5896	220.347	53.9706	19.5436	2.9777	0	0	8.4766	1.361	2.2103	0	0	0	0.3226	0	0	0	0	0	0	0	0	0	0	0
AT3G48700	alpha/beta hydrolase fold	ATCXE13	Lus10021743	22.6	0.9869	6.2317	26.2931	1262.28	41.4371	855.947	32.1496	875.962	11.5165	931.113	33.7569	1720.18	24.6268	560.747	45.5404	37.8785	12.4758	64.6423	86.4163	105.26	98.3766	81.0749	50.4508	55.3736	20.8438	13.3666	45.4843	56.8648	53.5346	41.6269	5.5214	8.3099	7.9056	3.2295	5.3552	19.1897	82.274	29.2464	34.2569	5.1646	4.5741	53.6065	40.931	8.9435	37.6381
AT2G46620	AAA-type ATPase family protein		Lus10022362	32	0.9867	25.5884	44.7413	2165.81	50.8072	1672.73	18.7735	1612.67	25.397	2240.3	43.3785	2648.53	35.7429	972.354	81.3002	69.5018	45.4762	62.3002	66.9173	128.376	45.8345	64.6191	33.2428	88.3535	71.4645	54.5215	69.7681	71.6991	60.3399	60.7827	27.6077	14.5422	7.9056	11.1001	3.0281	0.8176	1.3534	3.9457	6.3497	2.6161	2.2382	2.4672	15.6025	1.8132	6.7292
AT3G12500	BASIC CHITINASE	PR-3, PR3, CHI-...	Lus10041830	17.9	0.9864	13.8636	52.2436	9717.05	35.7495	10717.8	21.1309	7787.25	1.2343	10977.5	146.962	20166.2	15.91	5233.95	1624.17	363.494	92.9645	559.765	1631.27	2514.28	1539	744.123	1289.82	774.824	93.7972	64.7223	377.365	417.832	428.277	726.077	22.0862	0	12.649	0	0	0	0.8441	0	8.3682	0	0	3.0258	45.8282	0	6.2359
AT1G26910	60S ribosomal protein L10 (RPL10B)	RPL10B	Lus10034092	31.5	0.9861	147.611	231.929	17468.2	230.944	14315.7	267.098	13784.7	204.741	17000.7	385.515	23906.2	236.727	7974.77	1628.76	1973.85	1513.19	2395.51	1829.37	1897.58	2078.2	2648.58	1314.85	2162.83	1223.09	947.619	1834.79	2034.77	1402.34	1910.79	143.56	120.493	93.2864	38.231	9.4722	15.642	3.3766	6.2648	81.86	35.2048	46.5222	66.7009	344.79	202.461	740.101
AT1G13110	cytochrome P450, family 71, subfamily B, polypeptide 7	CYP71B7	Lus10029035	26.5	0.986	12.9534	13.1685	1456.67	4.9079	1370.41	0	1136.27	0	1256.61	16.9253	2179.79	0	589.701	198.666	215.803	89.3425	111.485	266.34	381.414	119.244	191.851	144.704	177.521	81.8865	44.3207	116.409	210.859	54.8957	121.565	5.5214	0	0	0	0	0	0	0	3.1356	4.0237	6.0837	1.2502	29.6124	20.1811	17.9377
AT5G57620	myb domain protein 36	ATMYB36	Lus10039646	24.7	0.986	24.2456	20.2315	676.639	4.9637	504.582	4.9098	423.009	0	594.543	13.6837	844.148	6.1032	195.347	42.7896	7.6452	4.8293	8.9	4.8748	12.3836	2.6085	13.6463	16.8169	5.2931	2.2333	2.4623	0	2.4724	2.7221	4.0522	11.0431	24.9296	0	9.9679	15.2525	12.3716	56.4399	29.7297	16.2465	26.8292	38.2523	9.277	8.2612	16.5988	26.2066
AT1G80450	VQ motif-containing protein		Lus10026247	17	0.9858	1.9992	11.2622	319.062	10.4291	392.892	2.5524	294.985	2.3639	376.122	15.6554	549.531	6.2988	224.083	28.1189	46.5662	33.0004	44.0317	69.5762	81.3188	47.3251	46.5578	22.2922	60.6667	30.5213	31.3059	31.2222	35.3197	23.5915	32.4174	5.5214	4.1548	0	10.3403	0.3878	4.8745	4.0602	3.2532	2.8613	1.8769	1.7275	2.4339	4.6501	7.7635	28.8047
AT5G49480	CA2+-BINDING PROTEIN 1	ACP1, ATCP1	Lus10017063	17.2	0.9855	29.5528	158.786	2976.21	266.135	2678	131.151	2418.4	134.352	2842.53	139.105	4308.07	157.852	1544.22	333.148	485.122	397.615	183.153	211.388	260.468	161.725	460.361	219.011	299.262	357.323	209.996	132.598	304.103	337.994	222.501	601.848	29.0845	453.783	52.4061	47.5248	13.2203	6.0835	12.3203	23.7917	6.1031	10.853	17.6628	17.621	35.4784	152.477
			Lus10024872	22.2	0.9853	0	0	151.412	0	148.157	0	86.7679	0	80.7923	0	191.693	0	43.463	1.8338	0	0	0.9368	0.4432	0.8256	0	2.0068	3.1286	0	0	0	1.1564	0	0	0	0	0	0	0	0	0	0	0	0	0	0	0	0	0	0
			Lus10014508	34.8	0.9852	22.5373	48.3607	53443.1	146.123	42380.9	120.79	33840.5	8.3646	30870.8	349.769	59057.2	57.8915	18970.7	3401.78	944.182	11.6709	1011.79	4090.37	1555.79	2080.07	895.436	4515.15	973.924	63.6481	383.761	1829.01	887.585	4246.48	2593.76	0	0	6.3245	0.2312	0	0	0	0	1.8814	0.9384	0	0	14.6231	0	0.9897
AT4G31940	cytochrome P450 enzyme	CYP82C4	Lus10002357	41.5	0.9851	0.3161	44.5481	38376.1	6.358	25948.3	9.2467	24836.2	0	23921.2	243.725	44225.7	0	10062.9	740.872	433.691	199.21	682.023	516.725	641.469	207.932	281.755	373.883	287.454	39.8266	49.2451	111.398	237.702	19.9621	255.656	0	0	0	0	0	0	0	0	0	0	0	0	10.9524	0	0.3599
AT4G04450	WRKY DNA-binding protein 42	ATWRKY42, WRKY4...	Lus10015546	33.9	0.985	5.2894	26.8114	834.186	34.0759	881.185	16.9324	751.411	10.1775	1185.93	24.5752	1474.73	8.8053	477.039	72.1311	92.7848	41.4517	68.3897	54.0656	118.057	42.1081	107.163	21.51	85.5034	39.4544	33.768	64.7572	67.4607	50.8125	60.4143	41.4116	0	12.649	0.3469	0.7383	1.2957	0	0	5.9969	0	0	4.8679	17.3143	4.5404	9.4287
AT3G05200	zinc ion binding	ATL6	Lus10000333	38.3	0.9845	90.3859	200.901	1875.37	187.557	1598.27	125.864	1607.51	106.801	1687.46	181.585	2493.91	156.394	851.839	234.12	308.24	205.649	293.233	214.933	237.352	171.041	225.163	239.348	238.595	212.905	215.272	104.46	134.921	173.307	139.984	63.4978	39.4718	83.7996	1.1926	7.8834	10.428	8.1067	18.8267	53.4235	10.9979	9.903	67.5588	30.2257	97.1086	129.132
			Lus10041163	37.1	0.9844	0.6113	1.3001	1404.17	2.6768	1266.13	2.65	1270.02	1.8515	1919.92	12.1269	2383.54	0	602.769	56.2378	56.9915	20.1222	39.3474	19.0559	63.1562	30.929	50.5715	15.2526	46.009	10.0497	13.3666	12.7202	18.3663	26.3136	8.1044	0	0	0	0	0	0	0	0	0	0	0	0	1.3456	0	0
AT5G05600	oxidoreductase, 2OG-Fe(II) oxygenase family protein		Lus10004808	14.8	0.984	0	21.7864	949.95	7.6964	1175.09	31.3124	598.77	4.3201	794.112	23.3646	1171.38	22.8192	445.658	15.282	6.2552	0	20.6106	19.0559	7.4301	64.0938	20.4694	7.8218	28.9083	0	0	28.1386	7.4171	76.6725	2.2103	19.3253	0	0	6.7191	19.2202	1.6352	0	2.0774	15.2862	0	0	0	79.7931	0.7776	7.8827
AT3G48320	cytochrome P450, family 71, subfamily A, polypeptide 21	CYP71A21	Lus10019460	42.4	0.9837	8.7201	119.088	4439.87	38.7591	3602.35	5.8162	2933.22	0.7879	2534.9	54.3045	4987.07	18.4165	1497.68	251.848	244.299	133.209	163.948	298.69	658.806	87.1974	194.259	226.051	133.548	75.1867	25.3261	92.5103	348.606	48.5441	148.457	52.4547	6.2324	12.649	3.0232	2.9908	2.1133	4.73	6.2972	14.8551	1.0059	0.6083	6.0516	55.8698	56.2329	35.5268
AT2G01340	Domain of unknown function (DUF4228)	At17.1	Lus10036005	34.6	0.9834	2.8562	39.6812	1775.19	52.425	1379.53	34.1859	1549.78	9.3895	1921.62	40.2306	3281.84	35.375	928.03	158.322	137.961	55.1348	66.0476	156.879	331.467	99.867	112.782	127.496	139.248	66.998	66.1293	90.583	143.751	41.2852	110.146	11.0431	2.0775	4.7434	9.3635	2.2897	3.7485	0	1.6266	5.7225	5.6339	4.6717	2.4672	9.973	5.7605	8.8497
AT5G26340	SUGAR TRANSPORT PROTEIN 13	ATSTP13, MSS1, ...	Lus10002450	37.5	0.9834	103.854	1113.09	13190.1	973.362	11861.7	1049.53	10373.1	788.675	16026.9	1058.45	18597.2	987.9	5770.36	941.678	912.906	407.273	836.135	1078.65	1934.31	1301.25	1367.84	704.355	831.826	520.723	390.444	610.183	1061.01	809.371	763.283	317.489	91.4084	102.773	1.1186	7.1451	25.6994	126.051	28.1354	94.7161	60.6263	78.154	313.022	303.9	429.319	435.532
AT5G11880	diaminopimelate decarboxylase, putative		Lus10004154	39.8	0.9834	40.3012	82.8325	2864.7	75.6807	2106.55	55.2602	2272.25	76.7422	2403.91	82.7791	3411.32	54.3551	1064.63	98.7218	52.8214	17.7075	51.9949	70.9057	100.72	45.8345	113.184	91.9064	59.0381	35.7323	19.6981	8.8656	102.427	13.1568	17.3139	11.0431	2.0775	14.2301	63.2498	88.5536	80.4453	50.8656	128.855	98.028	22.6674	34.9404	84.5895	41.6038	37.8358	50.5012
AT2G40620	bZIP transcription factor family protein	AtbZIP18	Lus10030531	46.4	0.9833	37.9307	63.5497	1766.64	90.2926	1476.1	53.8376	1502.86	56.5854	1359.97	68.6556	2006.79	54.1779	758.295	73.048	90.0048	40.2444	64.1739	107.688	186.579	68.9381	81.0749	57.0993	83.4676	34.9878	18.6428	53.1934	91.8313	23.5915	41.2585	0	6.2324	17.3923	31.8824	16.9678	12.5413	12.5157	24.3666	5.3698	16.6992	18.5405	36.3762	0	22.6079	29.8777
AT3G48320	cytochrome P450, family 71, subfamily A, polypeptide 21	CYP71A21	Lus10043311	52.4	0.9831	4.0872	28.1555	1451.75	30.674	1100.15	23.5575	1214.52	2.0222	1014.49	27.2239	1711.03	19.3763	595.515	94.7485	58.729	35.8175	44.9686	100.597	206.806	38.3818	73.449	73.9162	43.9732	45.4097	9.4972	19.273	94.6568	9.0737	30.9439	2.7608	0	1.5811	5.753	9.0843	4.5661	1.3534	0.9341	1.7442	0.4692	0.5595	1.2169	5.3229	5.3717	2.1386
AT2G47140	short-chain dehydrogenase/reductase (SDR) family protein	AtSDR5	Lus10021311	24.7	0.9829	0	0	388.927	1.3384	410.535	0	433.323	0	295.848	4.0621	730.016	0	172.923	50.125	7.2977	0	6.0895	3.1021	23.116	10.4339	20.4694	12.906	4.8859	1.1166	1.407	2.6982	16.9534	17.2399	5.5256	5.5214	0	0	0	0	0	0	0	0	0	0	0	0	0	0
AT1G66160	U-box domain-containing protein	ATCMPG1	Lus10040124	51.5	0.9827	29.5242	58.5687	782.878	66.477	705.673	67.6732	754.938	59.8694	844.369	65.8289	1138.77	58.3664	427.75	80.0776	94.8699	78.0741	110.548	62.9288	95.7663	79.372	93.5171	43.8022	82.2461	83.7475	52.411	53.1934	81.2354	82.5704	57.4673	0	2.0775	11.0679	4.1746	2.2897	2.4528	0	1.8682	0.6271	0	0	2.4339	5.9957	3.6265	10.7413
AT4G15560	Transketolase	AtCLA1, DXS, DX...	Lus10001322	53	0.9826	31.4367	609.898	29949.1	394.972	21582.8	305.731	20153.8	248.152	21893.1	535.861	30267.7	225.746	10196.4	1426.73	1677.43	622.178	1038.49	1751.81	2455.66	826.885	1204.48	1287.86	1008.94	565.761	403.811	515.36	750.898	475.006	834.749	19.3253	12.4648	25.2979	34.3366	1.5514	38.2097	5.7486	8.1329	32.4931	127.073	116.963	22.5972	25.3969	35.9771	34.5246
AT1G30370	lipase class 3 family protein (Fungal lipase-like domain)	DLAH	Lus10015521	18	0.9825	0.516	3.1185	181.43	0	176.271	0	137.054	0	178.487	2.708	304.24	0.6102	74.2639	47.6799	12.1628	4.8293	25.2948	15.9538	40.453	11.9244	8.8299	7.0396	6.5145	2.2333	1.7588	10.022	6.0044	6.3516	5.5256	44.1724	0	12.649	0	0.3878	1.6352	0	0	4.7426	0	0	0.5918	31.6398	0.9407	4.6982
			Lus10005629	43.2	0.9819	11.0597	114.713	5011.51	121.916	4546.42	91.4258	4078.14	99.8413	3196.55	81.9586	5728.26	59.0186	1715.37	406.807	202.25	57.9519	182.216	327.053	359.124	102.848	265.701	508.419	199.915	78.5365	39.7479	64.7572	238.055	73.4967	75.8863	22.0862	14.5422	23.7169	48.4088	134.691	52.5249	46.6586	78.2537	62.0857	26.8261	80.3174	75.3528	37.9332	46.238	31.7352
AT3G52970	cytochrome P450, family 76, subfamily G, polypeptide 1	CYP76G1	Lus10021137	58.5	0.9817	132.066	818.759	15120.8	672.926	11350.6	962.065	12905.6	429.011	12008.3	641.181	18879.4	492.438	5414.17	835.926	1093.61	1166.28	685.302	839.79	1804.7	777.697	1062.8	1211.6	1168.55	1305.72	1034.5	355.394	1790.71	166.048	670.451	30.3685	0	4.7434	0	0	0	0	0	0	0	0	1.2502	6.2428	0	2.2745
AT2G38870	protease inhibitor, putative		Lus10018786	39.6	0.9817	0	6.5008	8206.15	3.6253	5506.47	4.0725	3620.86	0	4850.09	55.515	10053.2	0	2292	679.438	62.2041	0	12.179	63.372	552.72	479.586	69.8368	181.857	242.26	0	15.4771	107.158	45.2093	778.52	31.3123	0	0	0	0	0	0	0	0	0	0	0	0	0	0	0
			Lus10032178	58.5	0.9812	36.3606	311.239	207006	503.072	139917	220.934	139004	14.4315	135863	1131.43	209586	149.914	66486	8220.5	2963.21	197.6	6074.51	7925.04	7285.67	5549.33	2618.88	10159.4	4524.35	91.5639	885.007	3510.38	2016.4	6386.05	7768.76	13.8039	0	25.2979	0	0	0	0	0	6.3497	0	0	0	31.3242	0	36.4257
AT3G22880	DNA-dependent ATPase/ damaged DNA binding	ARLIM15, ATDMC1	Lus10039383	13.3	0.9802	12.7196	3.9005	308.937	5.3536	505.934	8.8848	303.286	1.8515	352.316	6.9728	669.27	6.7553	162.799	29.6471	0	7.244	24.8264	27.0328	16.9242	12.2971	14.449	16.4258	11.8076	5.211	5.628	20.4294	15.5407	11.3421	9.5779	13.8039	10.3873	3.1623	82.3978	56.7357	25.5608	0	8.5838	3.1356	14.623	0	19.9637	2.0184	11.2632	29.426
AT4G04450	WRKY DNA-binding protein 42	ATWRKY42, WRKY4...	Lus10020023	53.1	0.9802	1.3481	61.8191	946.049	58.2256	890.007	33.6697	1035.6	27.4854	1318.53	59.6517	1604.64	37.2478	561.62	67.852	66.0267	26.1589	51.9949	34.5665	57.3772	52.542	49.7688	21.51	27.2797	9.6775	5.2763	35.4623	36.0261	72.1356	39.4166	0	0	0	0	0	0	0	0	1.2542	0	0	0	2.0184	0	1.9463
			Lus10040445	53	0.98	175.306	457.2	3740.29	297.259	2967.68	396.094	2731.8	346.495	3470.13	483.194	4345.35	393.558	1836.41	338.649	435.081	195.588	329.301	383.334	459.431	209.796	505.715	181.075	364.815	145.907	117.133	203.523	292.801	201.889	188.611	184.972	280.458	270.373	158.449	113.942	36.7443	76.7412	66.6259	22.1063	41.5073	14.77	3.0923	14.0098	11.1869	23.8063
AT2G45550		CYP76C4	Lus10028898	55.7	0.9799	0	3.2504	3143.28	9.1466	2306.23	17.4486	2382.71	1.8515	1921.45	24.753	3683.09	4.2722	1057.18	459.072	278.007	43.8664	262.317	229.114	205.155	137.504	154.524	378.185	123.776	46.1542	43.2654	120.649	34.2601	50.3588	224.343	5.5214	4.1548	0	0.8619	0.7756	1.2957	0	2.0774	8.0938	1.5426	9.1255	1.2502	43.8098	5.4811	46.8116
AT2G46620			Lus10008834	38.1	0.9798	42.2798	20.1437	477.039	18.4049	434.593	6.625	433.268	6.5793	436.594	8.6233	644.243	6.5596	260.042	42.1784	50.0413	26.9637	81.974	63.8151	78.8421	49.5608	42.9456	42.6289	39.4944	52.4818	40.4514	48.5679	54.7456	40.3778	48.2578	38.6507	24.9296	47.4338	21.4516	6.8319	2.9309	1.3534	5.5723	2.3713	4.2262	1.6787	4.276	6.9752	6.0545	72.078
AT2G20610		RTY1, RTY, HLS3...	Lus10017703	55.4	0.9796	35.7013	284.612	4737.31	379.018	3199.35	256.785	3990.54	217.581	4511.99	396.911	7199.85	348.796	2107.34	767.157	518.483	234.625	401.907	358.96	545.29	398.723	628.531	461.097	417.338	307.446	165.675	142.62	276.907	244.535	130.775	16.5646	4.1548	7.9056	24.0337	21.4207	30.2656	20.127	28.1031	4.1155	3.2846	6.8612	3.0923	6.3024	7.0353	14.6732
AT2G30770		CYP71A13	Lus10019459	49	0.9795	64.0165	47.5964	921.874	25.8779	741.021	39.2908	607.856	20.0521	515.711	50.9097	1102.01	51.7416	373.553	94.7485	34.7509	59.5617	51.9949	98.3817	94.9408	85.7068	52.1769	50.4508	46.4161	50.6207	71.7573	91.7394	88.2994	47.6367	153.246	30.3685	41.5493	34.7847	1.9026	0	0	0	0	6.4868	0	0	0	55.5632	0	0.4499
AT1G73260	trypsin inhibitor involved in modulating programmed cell death in plant-pathogen interactions	ATKTI1	Lus10004223	25.7	0.9792	4.1983	3.8126	518.662	7.139	579.22	1.4226	243.951	1.5759	599.091	6.0931	662.283	0	193.725	68.1578	13.9004	7.244	13.1158	21.2717	50.7727	30.929	19.2653	31.6784	9.7718	1.8611	7.3868	41.6297	39.9113	52.1736	15.1036	0	0	0	0.8603	3.3786	3.1006	0	4.1873	7.6039	0	0	2.4006	0.6727	0	1.1697
AT1G08080		ATACA7, ACA7	Lus10021455	44.8	0.9789	4.6357	53.8864	4584.5	47.0142	3712.23	34.743	2347.83	17.6881	2160.98	71.0768	6385.12	41.0819	1519.66	419.033	156.031	166.209	145.679	138.709	255.927	85.7068	143.687	315.611	145.763	94.1694	85.1239	57.819	203.795	149.262	275.916	0	0	0	0	0	0	0	0	0	0	0	0	0	0	0.3599
AT1G47670			Lus10003338	48.8	0.9786	200.846	407.275	5949.22	393.683	5348.42	186.134	6268.36	168.417	5156.38	294.705	11012.2	241.935	3447.88	619.533	692.933	286.54	389.259	756.918	1382.83	511.633	742.518	484.953	718.229	349.878	356.324	272.906	760.434	106.616	264.865	0	0	0	0	0	0	0	0	0	0	0	0	21.9049	0	1.5663
AT1G68340			Lus10027232	18.6	0.9786	18.3909	22.2696	111.02	30.7299	104.28	24.0453	98.3467	18.6469	98.9201	16.975	171.984	16.3899	48.3719	16.1988	15.6379	8.0489	14.0527	4.8748	17.7498	11.1792	13.6463	16.8169	17.915	8.9331	14.0701	7.7092	8.8299	4.5368	4.7889	16.5646	8.3099	11.0679	9.4235	7.5329	5.0442	1.6883	1.385	14.0908	5.0972	0	10.8196	14.9893	15.0928	17.4245
AT1G06135	unknown protein		Lus10000703	52.6	0.9785	0	0	195.831	0	128.572	0	94.3026	0	123.422	1.354	225.299	0	26.3909	3.362	0	0	0	0	0	0	0	0.7822	0	0	0	1.1564	0	0.9074	2.947	0	0	0	0	0	0	0	0	0	0	0	0.5918	1.3456	0	0
AT5G43440			Lus10022192	60.9	0.9785	41.5653	291.359	41236.1	12.716	29385.2	31.3407	30022.4	9.0479	22441.8	368.79	49047.7	49.0813	12415.1	1153.18	3662.05	1177.15	1559.38	2649.66	3064.11	854.833	1405.16	1348.87	1714.95	649.136	676.418	1349.11	2707.26	551.679	3326.1	8.2823	2.0775	1.5811	1313.58	61.0994	73.9213	0	98.4007	85.995	0.5367	5.0849	453.034	228.212	63.9936	36.942
AT3G26330		CYP71B37	Lus10033633	61.2	0.9782	20.8083	707.604	29083.8	492.948	20401.6	1035.03	17816.7	409.086	14509	808.133	32477.5	1074.24	9347.75	1392.8	2082.27	951.78	1172.46	1926.86	2787.13	376.738	669.068	1519.39	1160	463.775	373.56	698.453	2032.65	273.117	1290.8	0	0	0	0	0	0	0	0	0	0	0	0	1.9589	0	0.4499
AT1G71520	AP2_ERF		Lus10041044	19.1	0.9781	0.7112	12.6062	133.709	16.5637	238.501	4.6863	140.581	3.0858	148.972	7.3879	262.809	2.0266	74.6943	1.8338	3.1276	0.8048	0	0.8863	9.4941	0.7453	10.4354	6.6486	2.443	6.3276	2.814	0.7709	4.9448	0	1.1051	19.3253	0	3.1623	0.6846	0.3878	0.6478	0	0	0	0	0	1.2169	0	0	2.9801
AT4G38540			Lus10034817	46.3	0.9779	93.5784	17.2447	4275.71	35.9159	4785.92	21.7446	4471.8	11.5826	6251.38	76.5273	10126.1	5.4928	2662.98	192.248	451.067	422.566	302.133	212.717	380.589	220.229	1287.97	163.867	464.161	364.767	290.547	155.726	356.023	166.048	223.607	80.0624	8.3099	82.2185	5.252	8.9723	7.019	0	10.4521	67.4555	7.1734	6.91	81.0454	45.5811	41.8163	109.291
AT4G02340			Lus10005858	73.5	0.9776	50.553	318.583	15038.2	53.7646	11473.2	15.4123	10425	4.9372	11114.1	142.01	14720.7	20.2475	4825.53	402.223	1440.08	755.789	674.529	1270.98	1550.84	721.055	927.545	416.903	1117.65	623.082	492.1	524.611	1050.41	345.253	705.079	63.4978	22.8521	30.0414	0	0	0	0	0	0	0	0	0	84.3747	0	0.4499
AT3G26230		CYP71B24	Lus10019461	68.1	0.9774	25.809	231.938	23395.3	112.379	18424.3	24.0736	15208	1.5759	13014.5	165.053	23197.2	38.0119	6804.43	881.772	1318.1	538.872	745.729	1646.79	2482.49	561.193	1023.87	868.614	951.531	309.68	172.006	524.611	1354.87	247.257	697.343	107.67	31.162	45.8526	3.1895	6.8319	8.9625	16.4015	6.5064	36.1971	2.8154	10.0006	15.2288	165.266	116.038	95.742
			Lus10006567	48.1	0.9769	1.5283	4.8492	1119.8	2.1751	1087.63	6.0113	976.534	2.8102	1567.04	21.368	1890.3	2.0266	510.005	95.0541	69.1543	9.6587	53.4002	58.4972	131.266	40.9902	48.1633	30.5051	50.4876	14.5162	9.4972	28.9095	52.6264	40.3778	23.5763	77.3015	0	64.8261	0.3242	1.8646	3.7485	0	0	7.4667	0	0	0	0.6727	0.4703	17.6025
AT5G42830			Lus10024809	78	0.9768	17.4233	172.588	1949.75	147.68	1616.44	107.313	1895.11	87.3	2230.27	105.788	2744.86	96.024	979.359	150.986	359.672	215.308	116.169	165.742	316.194	101.358	215.531	101.684	199.915	132.879	100.601	63.9863	254.655	86.1998	77.7282	13.8039	16.6197	0	47.2595	17.0051	4.2266	0	8.3422	4.1155	2.9503	2.7978	0	2.0184	1.411	1.4338
AT2G47140		AtSDR5	Lus10016991	40.7	0.9767	1.0036	3.1185	570.747	3.4577	652.62	0	470.035	2.981	809.053	11.4499	1430.15	1.8962	239.976	85.2736	35.0984	5.6342	22.0158	15.5106	24.7672	19.3771	25.6871	31.2873	14.6577	13.3996	13.7183	8.0947	16.9534	34.9336	14.7352	8.2823	2.0775	12.649	2.7987	0	0.6478	0	0.6925	2.2341	0	0.5595	0	2.0184	0	2.543
AT3G48310		CYP71A22	Lus10030530	68.1	0.9766	5.3621	39.6812	1961.78	94.4184	1491.86	15.2171	1816.71	3.5982	1632.08	32.9958	2456.24	12.4019	999.837	102.695	121.976	44.2688	95.0898	125.415	251.387	58.1316	99.5375	73.5252	88.3535	55.0873	26.0295	51.2662	133.509	14.0642	65.5716	22.0862	2.0775	7.9056	0.3242	0.3878	0	0	0	6.3497	0	0	4.9011	77.6466	6.2856	30.5703
AT2G47140		AtSDR5	Lus10034626	61.7	0.9763	1267.5	126.01	7343.43	84.7702	5481.94	72.8347	4281.86	44.3195	3867.96	120.158	8219.46	79.2427	1984.14	495.748	369.75	248.308	172.848	521.6	876.344	434.497	543.041	449.755	385.987	247.148	162.157	183.864	436.905	165.594	246.815	55.2155	41.5493	42.6903	36.5779	73.0998	23.108	13.3599	22.7724	8.0938	4.0237	3.5526	4.8346	32.6102	13.8862	40.1723
			Lus10043316	71.3	0.9762	0.9378	0	231.754	0	149.804	0	116.213	0	137.736	0	223.681	0	50.2307	0	0	0	0	0	0	0	0	0	0	0	0	0	0	0	0	8.2823	0	0	0.3469	0	0	0	0	0	0	0	0	0	0	0
AT3G11840	E3 ubiquitin ligase that acts as a negative regulator of PAMP-triggered immunity	PUB24	Lus10004191	39.7	0.9759	3.1633	1.8184	208.625	6.9713	179.154	1.8411	104.617	1.2343	136.197	9.3003	329.994	1.8309	74.819	24.4512	22.9356	7.6464	6.0895	19.0559	37.9763	26.4573	11.2381	7.0396	12.6219	7.072	5.2763	18.5021	29.3154	23.1378	41.9953	0	4.1548	6.3245	0	0	0	0	0	0	0	0	0	2.6912	0	0.7492
AT5G09400		KUP7	Lus10003402	22.4	0.9755	627.553	686.845	3358.33	729.7	3153.59	704.419	2509.85	809.08	2580.89	717.201	3933.85	592.954	1609.78	778.466	663.394	509.494	581.781	481.716	560.976	409.902	474.007	694.578	524.828	474.569	468.181	514.974	555.226	446.424	540.413	612.892	673.098	569.205	370.279	657.965	543.655	647.049	809.385	683.139	651.926	758.269	1103.07	551.678	681.151	502.588
AT1G79460		ATKS1, ATKS, GA...	Lus10024120	76.6	0.9751	0	102.932	26127.2	28.9446	17705.3	14.0873	12803.7	1.5759	15418.5	183.545	24275	25.9126	7411.8	591.72	898.311	374.273	467.017	905.821	1731.64	408.412	2501.28	520.933	894.528	379.655	155.122	263.654	1159.55	130.207	391.588	0	0	0	0	0	0	0	0	0	0	0	0	0	7.777	1.7332
AT3G12500	BASIC CHITINASE	PR-3, PR3, CHI-...	Lus10028378	35.9	0.975	0.0764	0.6501	47.941	1.3384	58.0517	0.6137	33.7025	0.6171	73.7918	0	108.608	0	21.8563	1.2226	0.6949	0.4024	0.9368	0.4432	1.2384	0.3726	0.4014	1.9555	0.4072	0.3721	0	0.3855	0.3532	0.4537	0.7368	16.5646	0	3.1623	0	0	0	0.8441	0	2.3713	0	0	1.2169	2.6317	0	0
AT1G30370	lipase class 3 family protein (Fungal lipase-like domain)	DLAH	Lus10023280	52.8	0.9747	0.6217	2.5124	313.158	0	370.541	0.7113	286.703	2.8102	510.644	4.7391	538.323	0	139.334	59.5998	17.723	4.0244	27.6369	22.6012	30.9589	1.4906	6.4218	16.0347	7.3289	1.8611	2.814	15.4184	4.9448	4.0831	12.5249	27.6077	4.1548	25.2979	0	0.3878	0	0	1.8682	1.117	0	0	0	6.9156	1.3295	10.2062
AT4G08250	GRAS		Lus10008316	26.5	0.9745	0.9934	30.7997	320.267	58.0579	442.827	31.6335	230.895	41.6801	265.966	24.8372	413.337	37.4434	143.688	11.92	9.0352	9.6587	7.9632	8.8631	13.2091	3.3537	4.415	28.9408	12.6219	9.3053	11.256	16.5748	9.8895	9.5273	25.0498	0	0	0	0	0	0	0	0	0	0	0	1.2169	0.9794	0	1.6196
AT4G36810		GGPS1	Lus10028509	87.5	0.9744	238.452	330.856	3637.38	332.45	3428.98	266.916	3585.66	233.379	4365.46	329.051	4693.32	304.723	1811.45	206.001	400.678	154.941	115.232	229.114	471.814	67.0749	482.837	292.927	346.899	205.461	113.264	58.5899	360.968	104.801	108.304	27.6077	8.3099	26.8791	0.6306	0	0	0	0	0	0.9384	0	0	1.3456	4.4991	12.2694
AT3G11840	E3 ubiquitin ligase that acts as a negative regulator of PAMP-triggered immunity	PUB24	Lus10008368	49.3	0.9736	2.9425	5.0688	279.992	6.4139	306.314	7.8525	287.718	0	352.641	4.5612	415.374	0	236.951	48.9024	18.0705	4.0244	14.5211	23.0444	35.4996	21.2404	14.0476	18.7724	15.0649	14.144	8.442	20.8147	12.3619	35.3873	20.6293	13.8039	4.1548	0	2.0853	0.3878	2.9309	0	0	1.117	0.5367	0.6083	1.8421	3.6111	1.248	22.3054
AT4G36220		CYP84A1, FAH1, ...	Lus10041511	53.1	0.9735	0	8.8376	1461.02	3.5136	2196.85	0.6137	1256.72	2.1931	2272.3	11.5092	2256.02	2.5717	583.713	58.0716	9.7302	3.622	6.0895	4.8748	23.9416	32.7922	11.2381	10.9506	17.5078	14.8884	7.035	2.3128	22.9578	36.2947	0.7368	2.7608	0	7.9056	0	0	0	0	5.8139	22.459	0.9384	2.287	2.4006	0.6727	0	0
			Lus10003173	53.4	0.9735	1.8757	41.4118	401.71	70.1048	331.781	23.1106	183.85	36.5058	332.989	18.9812	397.908	25.717	139.209	18.6441	21.198	6.0367	19.2053	10.1927	25.1799	5.2169	15.2517	7.0396	11.8076	5.5832	4.221	5.3964	2.4724	7.7126	0	0	0	0	0.5404	0.3878	0.8176	0	2.7699	11.8566	0	0	0.6251	27.7816	0	0
AT4G04480			Lus10020028	36.1	0.9734	7.9162	16.1114	350.946	12.9942	370.481	3.8775	211.264	7.472	292.116	13.1252	552.27	12.9889	99.5321	69.686	41.006	38.6346	104.458	33.6802	59.4412	44.344	32.5102	46.5399	36.6443	58.0649	57.3355	27.3676	33.2006	71.2283	29.102	16.5646	2.0775	36.3659	3.4125	1.8646	10.7675	1.6883	2.3191	2.9984	0	0	0	1.6522	0	5.4405
AT2G42360	E3 ubiquitin-protein ligase able to catalyze polyubiquitination with ubiquitin-conjugating enzyme E2 UBC8		Lus10005105	62.1	0.973	0.3056	0.6501	103.911	0	88.7534	0	50.8031	0	51.8503	1.354	121.434	0	24.0893	20.1723	4.5176	1.2073	9.3684	7.0906	10.7324	6.3349	6.4218	12.1237	4.0716	2.9777	2.1105	2.6982	2.8256	4.0831	1.8419	2.7608	4.1548	1.5811	0.2161	0	0	0	0	1.117	0	0	0	4.6501	1.4244	2.6486
AT5G39160	germin-like protein		Lus10032015	86.1	0.9728	1.1671	3.7247	600.039	4.2387	559.454	2.65	497.006	0.6171	555.235	3.385	582.588	1.9613	223.846	47.3742	12.1628	7.244	5.6211	20.3854	88.3362	16.0234	19.2653	6.6486	12.2148	4.4665	3.5175	2.3128	20.1323	4.5368	8.1044	16.5646	0	3.1623	0	0.3878	0.8176	0	0.6925	1.117	0	0	0.6251	1.3456	1.4244	0.5575
AT5G40850		UPM1	Lus10003913	79	0.9727	165.963	499.991	5355.38	546.111	3154.94	263.303	3803.66	290.228	5278.4	396.733	6795.01	388.285	2259.33	227.702	328.743	482.933	93.2161	147.572	466.035	70.8013	964.069	314.046	246.738	446.281	160.047	24.284	215.804	69.8672	81.412	74.5408	153.732	75.894	23.2213	73.0771	45.2287	155.276	144.606	19.1078	71.4892	60.6577	149.056	5.2633	82.8631	175.549
AT2G15480		UGT73B5	Lus10019833	86.4	0.9726	0	43.1074	6093.89	65.8078	4881.13	36.795	4624.34	8.4307	6906.91	60.8126	8463.76	7.1699	2999.39	409.864	1071.02	879.742	452.496	462.217	510.203	264.201	2029.68	256.165	854.22	440.326	297.582	143.391	461.276	328.013	303.177	0	0	0	0	0	0	0	0	0	0	0	0	0.9794	0	1.5121
AT4G11410			Lus10031100	87.4	0.9723	17.0442	71.0871	10813.2	43.3901	6959.57	42.9448	7196.94	12.9603	6712.64	105.451	13487.8	33.9353	3463.6	1151.35	1173.88	320.345	1044.58	1220.91	2639.35	743.041	1466.57	1015.66	853.405	409.06	163.213	260.571	1117.52	113.421	308.702	82.8232	14.5422	3.1623	75.9822	30.557	19.0511	0	7.6497	16.756	22.5324	59.7565	11.4115	46.5606	28.2148	38.7211
AT5G67550			Lus10025583	45.6	0.972	11.4616	18.1935	1104.52	2.9003	1584.62	3.6823	1204.13	15.9688	2000.82	18.0422	3334.52	13.5992	663.192	116.449	54.9064	18.11	50.1212	72.6784	65.633	46.2072	26.8912	61.7924	37.4585	15.6329	12.6631	30.4513	39.9113	19.0547	30.2072	35.89	6.2324	23.7169	12.9648	16.1921	20.1771	9.2858	11.8695	14.8551	11.8688	14.9391	8.5853	4.9567	10.6072	12.4738
AT2G43840		UGT74F1	Lus10014148	69.3	0.9719	40.2817	15.0309	2214.17	19.2963	1595.68	13.7662	1827.31	8.7063	2095.7	34.2312	3501.12	10.9623	915.537	237.788	296.425	133.209	331.175	194.104	304.223	151.664	484.443	164.649	195.844	199.505	148.791	140.307	180.837	137.92	133.722	33.1293	6.2324	90.1242	4.4935	1.5514	3.2704	0	0	8.721	2.0118	2.2382	8.4856	27.0402	29.0204	111.145
AT1G35210	hypothetical protein		Lus10036476	77.8	0.9716	0	4.3748	871.897	8.2539	880.888	3.0686	650.376	3.4274	893.767	6.5923	896.94	5.1434	312.325	62.9619	95.2174	61.9764	83.3792	47.8614	120.121	36.5186	59.0001	26.5942	60.2595	38.71	51.7075	35.4623	44.5028	17.2399	28.7336	0	2.0775	6.3245	1.1513	0.3878	2.283	0	0.9341	3.9783	0.4692	0	0.5918	0.6727	1.3295	22.5632
AT1G02030	C2H2-like zinc finger protein		Lus10027220	30.4	0.9714	0.258	0	13.5976	0	23.6439	2.8451	14.0903	6.1716	19.0676	1.2354	27.8948	0	5.7135	1.8338	0	0	0	0	0	2.2358	0	0	0	0	0	0	0	0	0	0	0	0	0	0	0	0	0	0	0	0	0	0	0	0
AT1G64480		CBL8	Lus10023069	55.3	0.9714	19.5889	38.0297	1049.24	45.286	970.051	48.6918	794.983	55.7974	642.13	36.5587	1908.41	37.8999	504.721	215.782	93.1324	63.1837	80.5687	108.131	198.963	96.886	132.449	128.278	125.405	95.6583	96.7317	117.565	148.696	136.105	103.883	0	0	0	0	0	0	0	0	0	0	0	0	0	0	31.0871
			Lus10016839	45.6	0.9714	0	1.8184	2456.96	0	2408.63	0	1828.61	0	2008.12	19.6334	3502.57	0	1168.24	1136.98	156.726	1.2073	148.022	379.789	479.244	177.749	177.401	680.89	290.304	26.7992	9.4972	57.819	93.5973	12.2494	67.7818	0	0	0	0	0	0	0	0	0	0	0	0	0	0	0
AT3G12500		PR-3, PR3, CHI-...	Lus10000193	52.2	0.9711	9.9804	12.6502	3138.26	11.9351	3721.82	9.2751	2779.13	2.6394	4105.26	46.6794	6619.38	3.7271	1843.18	810.558	238.391	37.4273	306.348	959	1085.63	1216.66	463.572	663.291	761.387	43.9209	39.7479	270.207	214.391	237.73	365.065	11.0431	2.0775	3.1623	0	0.3878	0.6478	0	0	1.117	0	0	1.2169	14.6231	0.3888	1.7463
AT1G13080		CYP71B2	Lus10043312	94.9	0.971	4.4726	53.6316	3739.2	43.333	3288.58	30.085	3686.82	14.156	2545.02	32.2002	4121.05	19.9866	1737.95	170.853	206.073	96.1841	103.053	272.101	507.727	105.829	257.674	144.313	167.342	104.963	35.8787	89.0412	220.395	34.0262	93.2001	8.2823	0	3.1623	12.2979	9.0843	1.6352	0	0	0	1.6101	0	0	6.3024	3.0613	0.7198
AT3G62650	unknown protein		Lus10017613	61.2	0.971	0.3225	3.1185	225.046	1.3384	199.563	0	157.95	0	125.043	0.677	347.435	0	106.549	25.6738	23.9781	15.6953	14.0527	23.4875	82.1444	13.7876	11.6395	19.1635	23.6152	2.6055	5.2763	11.1783	23.311	7.7126	32.7858	0	0	0	0	0	0	0	0	1.117	0	0	1.1837	0	0.3888	0.3599
AT1G79460	Terpene_synth_C	ATKS1, ATKS, GA...	Lus10034229	55	0.97	1.7575	1.3001	3238.13	0	2712.59	2.1338	1743.23	0	2284.51	15.4527	5626.62	0	1078.77	619.533	107.728	6.0367	111.016	518.055	843.734	772.48	225.163	400.477	265.468	5.5832	6.6833	125.274	102.427	200.528	83.6222	0	0	0	17.0004	18.6685	3.8872	0	1.8682	0	0	0	0	0	0	1.0739
AT4G19880			Lus10014304	101.2	0.9696	56.169	308.806	11223.9	377.785	8593.1	282.064	6656.83	144.006	8291.77	307.762	11298.9	229.119	3900.74	567.268	1857.09	1654.85	878.761	1103.47	1173.96	841.79	2243.21	637.087	1420.58	1038.1	767.874	453.301	1056.77	783.057	707.658	30.3685	93.4859	66.4073	39.8974	25.3365	52.3863	39.194	40.1494	14.9923	39.0967	14.5748	9.8356	14.8017	24.1231	46.9819
AT4G17500	AP2_ERF	ATERF-1, AtERF1	Lus10015296	78.5	0.9692	7.7482	7.5813	539.926	7.5847	560.342	5.6903	422.224	0	537.653	6.5923	633.267	5.6885	221.419	51.0419	86.1822	44.6713	78.2266	79.7689	141.586	68.1928	124.02	44.5844	74.1029	33.499	34.1199	32.7641	56.5116	27.6747	30.5755	19.3253	6.2324	14.2301	7.4336	0	3.7485	0	0	3.4884	0	0	4.276	15.6025	1.8814	14.9941
AT2G45550		CYP76C4	Lus10008917	86.2	0.9691	0.3161	6.369	3593.46	1.4501	2785.29	4.296	2711.02	0	1756.38	27.3425	3488.71	0	1210.19	37.2881	79.232	10.0611	36.0685	53.6224	51.1854	32.7922	61.0069	64.139	31.7584	7.4442	24.2709	55.1207	22.9578	27.6747	125.986	0	0	0	0	0	0	0	0	0	0	0	0	8.9936	8.0214	20.2127
AT4G02780		ATCPS1, ABC33, ...	Lus10022047	104.8	0.9689	233.764	663.504	21159.9	982.055	15873.8	352.025	11739.2	502.783	13578.6	566.061	18089.2	558.002	7153.06	1893.75	1730.94	828.23	1319.08	1485.47	1697.38	1154.06	1857.1	1025.44	1294.77	1273.71	896.966	970.202	1377.82	866.989	1024.46	77.3015	37.3943	30.0414	19.6766	15.1032	16.768	254.181	175.688	7.4667	16.2943	0	29.0078	334.043	22.8337	26.0259
AT5G05320			Lus10034838	73.6	0.9689	5.707	56.0035	2114.09	64.4147	2912.15	42.5263	2546.35	38.9358	4040.94	83.2037	5404.93	24.8458	1531.93	125.924	312.758	281.711	120.853	91.2911	318.671	156.136	908.28	159.174	179.15	105.708	204.016	50.1098	84.4141	304.421	57.0989	5.5214	0	6.3245	14.9096	4.5421	0	0	0	0	0	0	0	1.3456	0.7776	8.4487
AT1G11925			Lus10020831	101.9	0.9688	0	11.35	360.229	13.8869	201.974	9.3726	196.657	6.1716	271.632	4.4427	343.607	21.8176	78.2309	7.641	15.6379	1.6097	6.5579	1.3294	13.6219	11.9244	12.8435	3.5198	7.736	1.1166	3.5175	2.3128	6.3576	0.9074	0.7368	0	0	0	0	0	0	0	0	0	0	0	0	0	0	0.3599
AT3G28210		SAP12, PMZ	Lus10039469	101.6	0.9686	145.514	19.4936	964.038	22.1408	492.761	9.6936	641.844	5.7913	756.29	19.0405	1030.89	18.6774	402.856	67.2409	37.8785	37.4273	58.0844	58.9404	54.075	34.6554	92.7144	32.4606	26.4653	21.9605	27.7884	15.8039	32.141	29.9431	22.1027	16.5646	4.1548	3.1623	0	0	0	0	1.385	3.7628	0	2.4335	4.276	0	0.7776	1.1639
AT4G08250	GRAS		Lus10028056	67.8	0.9686	5.7254	78.3961	763.843	72.28	582.046	52.9722	395.096	52.4361	327.637	72.3619	853.976	87.5448	292.327	53.1814	32.3183	38.6346	17.3316	29.6918	24.3543	15.6508	17.2585	76.6538	27.2797	27.9158	18.9945	18.1165	10.9491	34.4799	25.4182	0	0	0	0	0.7756	0.8176	0	0.6925	0	1.0734	0	0	2.325	0	3.7137
AT1G14550			Lus10009900	84.5	0.9684	0	7.0191	788.953	4.1269	847.892	3.975	793.451	0	532.381	10.1552	896.554	5.0782	241.405	55.3209	56.6439	11.2684	14.9895	20.3854	34.674	35.028	80.6735	21.51	17.1007	24.5659	7.3868	14.6475	55.452	82.5704	20.2609	0	0	0	0	0	0	0	0	0	0	0	0	0	0	0.3892
AT3G51680	short-chain dehydrogenase/reductase (SDR) family protein	AtSDR2	Lus10016995	91.5	0.9683	1.412	3.9005	1452.24	2.0634	1163.32	0	1255.99	2.1931	1127.97	6.7108	1929.18	1.351	463.198	527.841	316.233	6.4391	49.1843	105.472	319.496	104.711	48.1633	243.259	63.924	1.1166	31.3059	57.819	81.9418	53.0809	117.513	2.7608	0	6.3245	0.2522	0	0	0	0.6925	0	0	0	0.6251	2.0184	0	2.1595
AT3G23250	MYB15, Member of the R2R3 factor gene family. Key regulator of lignin biosynthesis in effector-triggered immunity.	ATMYB15, ATY19	Lus10041145	36.2	0.9682	1.3434	7.4935	517.314	11.8234	520.697	2.1338	463.498	0	578.824	2.708	833.41	8.1064	245.203	52.8758	29.8858	6.4391	17.3316	7.9769	31.3717	10.0612	22.4762	12.1237	15.0649	13.7718	10.2007	8.0947	14.1279	34.4799	5.1573	182.211	0	234.007	0	0	1.6352	0	0	14.9335	0	0	0	15.2364	2.3517	32.3333
AT1G03940			Lus10039746	70.1	0.9678	7.194	27.8919	1515.1	21.9173	816.074	21.8422	1145.87	19.1593	1171.95	27.5452	2151.64	26.4577	891.36	94.1372	65.6792	51.5128	81.974	91.2911	90.4001	143.093	192.653	103.639	39.0873	63.2759	40.0997	43.557	67.4607	36.2947	60.0459	5.5214	0	0	0.5376	3.3786	12.0632	13.8553	13.9145	146.199	91.0101	160.642	33.2838	191.89	70.0327	47.3323
AT2G01340		At17.1	Lus10016709	39.7	0.9677	2.7594	17.1568	377.998	24.9293	336.428	35.5109	240.175	19.3962	281.561	15.8333	665.99	23.2991	132.441	25.6738	21.198	9.6587	14.0527	23.4875	33.8484	23.1036	17.6599	8.9951	13.4362	4.8387	11.6077	21.5857	23.6642	20.4157	20.9977	8.2823	12.4648	3.1623	4.7379	3.0281	9.302	0.8441	5.8139	29.5142	13.2796	15.4011	10.3277	31.2051	14.0305	12.8204
AT1G68390	Core-2/I-branching beta-1,6-N-acetylglucosaminyltransferase family protein		Lus10034349	91.7	0.9674	0.6113	0	230.873	0	180.977	0	256.491	0	258.598	2.708	380.415	0	145.546	79.1608	13.9004	0	29.5106	12.8516	23.5288	28.6932	8.4286	54.7528	39.9016	0	0	3.4691	3.532	4.9905	4.7889	0	0	0	0	0	0	0	0	0	0	0	0	0	0	5.2952
AT1G76680		OPR1, ATOPR1	Lus10001276	105.2	0.9674	308.764	1483.87	13649.6	1299.51	10138.7	793.884	12368.1	1090.22	16452.7	994.797	19611.6	1001.26	7834.53	2262.65	1701.4	2609.45	694.202	1051.18	1205.75	593.986	2627.71	2631.65	1157.55	2733.52	1486.15	443.279	743.834	1248.08	940.842	317.489	319.929	180.248	61.8851	111.339	47.7126	290.146	299.873	104.103	173.083	393.464	904.592	43.8098	333.179	679.043
AT2G37970		SOUL-1	Lus10027752	75.5	0.9672	16.5107	252.89	2605.29	183.878	1856.23	177.596	1341.3	166.577	1532.17	154.049	2630.96	158.467	893.5	259.489	177.924	100.611	224.375	138.709	142.411	109.183	127.231	132.971	104.64	105.708	82.6615	70.1537	80.1758	102.532	89.5163	447.245	139.19	439.553	31.8196	28.4166	14.9631	13.8553	34.1262	20.9892	13.8163	17.1058	30.7238	18.6004	33.0184	353.946
AT3G48140			Lus10036977	94.2	0.9668	23.4107	40.6739	1741.79	52.9266	1390.17	30.9914	1326.62	35.1007	1766.32	32.3685	1933.59	29.3789	673.022	191.331	234.569	91.7572	126.006	131.176	227.032	105.084	303.027	118.501	116.855	108.686	90.0484	91.354	177.658	113.421	87.306	44.1724	20.7746	30.0414	3.0293	1.1635	1.2957	0	15.0578	21.9496	41.6484	77.1324	75.9779	28.1477	200.802	118.059
AT4G37370		CYP81D8	Lus10027614	89.1	0.9664	16.3348	293.257	4532.81	394.237	4290.32	247.894	5100.29	131.201	5924.87	294.231	8129.91	253.088	3612.62	511.336	1018.2	536.86	567.26	297.804	286.886	130.051	1944.19	322.259	561.065	376.305	226.528	152.257	569.354	320.3	240.552	182.211	132.958	139.139	9.5218	9.8227	11.3843	10.4787	72.4398	27.3389	16.7605	8.3935	361.575	4.7096	244.427	622.361
AT4G22030			Lus10020029	62	0.9661	1.4806	4.8932	288.125	3.4577	228.97	3.975	155.687	3.8737	200.115	5.9153	422.206	4.4678	80.5888	46.1517	34.7509	16.0978	102.116	17.7264	44.5809	20.4951	15.2517	21.9011	24.0224	30.1491	24.6225	15.0329	22.6046	62.1546	23.2079	16.5646	2.0775	15.8113	0.2342	0.3878	1.6352	1.6883	1.385	1.117	0	0	0	2.6317	0	3.8053
AT3G48180			Lus10043469	107.5	0.9661	0.7876	9.3998	1278.41	11.5999	1216.85	5.1049	1437.02	3.2566	1977.09	11.272	2004.9	5.6232	598.396	176.049	90.3523	31.7931	251.543	38.555	84.2082	35.4007	104.354	67.2677	60.2595	27.9158	28.4919	17.7311	39.2049	38.5631	19.1558	44.1724	0	56.9205	1.2042	0	0	0	0	0	0	0	0	0	0.4703	13.6397
AT4G15560		AtCLA1, DXS, DX...	Lus10012724	97.7	0.966	24.2529	233.95	10669	150.804	10589.1	92.905	10614.8	38.1754	7050.91	208.472	10985.4	93.3637	4374.13	214.254	150.819	107.855	110.079	177.708	278.63	168.06	191.851	227.224	151.463	133.252	126.279	86.343	235.23	123.402	134.459	0	0	0	1.4077	39.4774	1.6352	0	111.623	6.8984	0	0	72.3339	2.0184	10.4522	40.2389
AT1G13340			Lus10033552	111.7	0.9648	10.0857	5.1128	503.161	13.9427	369.069	3.2637	393.101	2.4686	329.284	6.4737	574.558	1.351	146.295	78.8552	81.6645	50.3055	47.3107	65.5878	102.784	59.9948	78.6667	67.2677	59.8524	27.1714	37.2857	31.9932	61.1032	34.4799	49.3629	46.9331	72.7112	47.4338	20.9259	0	4.5661	0	8.3422	16.2465	0	0	1.2502	0	0	15.219
AT2G35980		NHL10, YLS9, AT...	Lus10016962	124.3	0.9647	15.8195	46.3929	5066.89	86.7232	5383.02	46.7814	6187.09	26.1189	6374.98	66.135	6421.43	46.0297	2377.27	540.372	348.899	146.087	545.712	233.102	396.274	144.956	366.442	262.422	218.237	132.879	165.675	126.431	232.051	164.233	195.241	77.3015	6.2324	58.5016	0.3783	0	3.7485	0	2.3191	21.2048	1.4077	0	7.3018	50.2908	15.3013	67.5735
AT1G10740			Lus10013048	96.1	0.9641	21.3247	49.6872	1140.18	51.3076	900.645	58.2596	777.329	46.3418	1242.72	72.6736	1330.56	71.5276	464.14	290.358	151.861	146.892	190.18	167.072	191.533	211.286	189.041	163.476	162.864	133.996	113.616	115.252	173.067	130.207	128.565	358.901	56.0915	74.3129	42.5262	44.7725	45.3673	67.1067	36.9286	69.3957	66.7845	87.2047	30.6905	130.834	73.2181	106.596
AT3G26330		CYP71B37	Lus10004907	86.3	0.9638	14.7486	61.3887	1555.67	31.2873	1167.44	35.5802	1458.45	20.4984	956.145	45.2317	2236.22	29.1832	1076.31	404.362	101.82	21.732	47.3107	136.05	165.114	64.8391	103.551	338.294	181.186	29.0325	42.5619	74.0083	127.151	128.392	93.9369	5.5214	6.2324	6.3245	7.4184	19.5707	7.019	0.8441	11.1446	10.4652	9.0535	6.7148	2.4339	12.179	11.9914	12.9564
			Lus10000859	114.6	0.9637	1.0102	14.3369	332.66	15.7269	330.194	5.0073	294.201	10.7947	534.384	12.7446	595.098	15.4068	176.335	21.0892	65.6792	41.4517	53.8686	67.8036	69.7608	78.254	83.483	34.0249	48.8591	37.9655	21.1051	31.6077	61.8095	32.6652	27.2601	2.7608	0	4.7434	4.2873	1.514	0.8176	1.6883	0.6925	0.6271	0.4692	1.7275	0	9.973	9.7573	6.6343
AT1G29860	WRKY	ATWRKY71, WRKY7...	Lus10004612	92.2	0.9635	0	68.0037	331.933	71.9994	358.132	47.2409	443.618	41.6414	484.48	88.3138	686.505	74.733	314.614	23.5343	36.8359	4.0244	22.0158	46.975	66.0457	27.5752	40.9388	19.9457	32.5727	7.072	16.5323	36.2331	42.3837	27.6747	40.5218	0	0	0	0	0	0	0	0	2.2341	0	0	0	8.6274	2.9664	7.1334
AT1G63970		MECPS, ISPF	Lus10028759	143.3	0.9632	583.668	633.125	7229.27	594.071	5974.81	514.444	5946.6	396.797	6378.57	564.11	7913.3	621.769	3072.96	970.408	1650.67	1267.7	1078.78	1506.75	1957.84	1134.68	1554.47	1274.57	1294.36	1312.04	1038.02	928.958	1389.48	1079.77	1114.72	577.001	581.69	430.066	192.939	143.499	163.561	308.006	179.392	405.85	127.42	173.85	355.469	389.231	406.298	737.512
AT2G47140		AtSDR5	Lus10021258	121.1	0.963	574.832	1024.98	7131.66	912.184	5628.62	951.535	4861.89	1023.98	5715.01	1213.07	7754.78	1157.39	3180.21	715.504	1094.31	560.202	619.723	1262.57	1374.16	538.462	837.64	1241.32	836.712	922.339	698.578	725.435	815.533	729.976	965.155	115.953	70.6337	41.1093	72.141	25.2391	18.5418	30.4313	45.4801	41.8608	74.2372	72.9454	5.4597	4.0368	4.9828	8.2177
			Lus10002336	97.6	0.9629	1.6308	0	52.2663	1.4501	38.4067	2.65	23.3886	0	39.756	3.8842	45.3097	0	18.9995	5.8072	3.1276	3.622	0	0	2.0639	2.6085	9.2312	0	0	0	2.4623	5.7819	1.0596	2.7221	0	0	0	0	0.5376	1.4767	0	0	0	0	0	0	0	0.6727	0	0
AT5G60335			Lus10031971	132.3	0.9626	1.0933	80.3464	1304.21	59.2287	886.706	71.0345	1101.07	50.6345	1072.77	31.0986	1195.15	41.4966	547.766	0	2.0851	0	0	3.1021	14.4475	2.6085	4.0136	3.1286	4.0716	3.3499	4.221	0	1.4128	15.8789	2.5787	0	14.5422	0	3.1155	1.5514	5.1829	2.5324	0	0	0	0	1.8753	0	0	0
AT1G78780			Lus10029763	132.8	0.9624	5.8104	2048.31	20095.1	1839.48	16867	1117.65	17361.1	1165.54	24264.3	1000.21	25271.1	879.198	12442.5	1215.23	4250.73	4045.77	1584.67	2002.2	1579.73	470.27	3192.42	1610.51	3231.21	2980.29	2219.55	1253.13	1837.33	2051.56	1368.9	0	0	0	1.0002	0	0	0	0	0	0	0	12.7283	0	2.134	16.4347
AT5G13080	WRKY	ATWRKY75, WRKY7...	Lus10011346	141.5	0.9622	1.1853	64.2349	4838.97	81.927	3378.8	54.0894	4312.58	12.7508	3435.41	51.2311	4674.36	43.239	1585.53	283.634	273.49	123.953	365.838	397.515	485.023	504.925	378.885	218.229	293.969	152.234	103.415	330.724	285.384	382.455	267.444	0	0	0	0	0	0	0	0	4.4683	0	0	1.7755	41.6633	1.411	6.754
AT2G18620			Lus10009136	135.3	0.9619	84.13	86.0302	1963.66	85.8317	1590.86	63.5596	1310.21	69.9148	1917	77.3382	2058.41	65.5365	665.88	127.758	344.034	202.832	127.879	174.605	274.915	125.952	358.014	134.927	224.345	249.381	113.616	222.025	486.706	189.64	249.393	0	0	0	0.3469	0	0	0	0	0	0	0	0	2.0184	0	1.4338
AT1G60690			Lus10023701	144.5	0.9619	441.261	688.997	11800.8	612.356	10225.5	453.16	10822.7	228.05	9573.63	504.596	14537.6	469.614	5449.06	1329.23	2693.54	1671.35	1720.52	2483.92	3871.52	1922.81	2625.3	1185.4	2300.86	1499.64	1128.77	1388.43	2599.89	1172.32	1831.95	1002.16	417.57	751.035	182.653	86.7264	181.101	102.589	40.1818	248.735	223.727	117.109	78.8041	460.59	326.044	380.177
AT3G26330		CYP71B37	Lus10010545	98.2	0.9617	18.0156	55.9684	773.479	17.4005	716.204	15.1888	984.604	8.6016	466.653	27.3081	1262.11	5.0782	343.307	43.7066	49.3463	30.5857	29.5106	34.5665	87.0978	27.2026	23.2789	60.6191	61.0739	27.1714	24.6225	25.4403	57.218	26.3136	25.7866	5.5214	6.2324	22.1358	16.1094	18.206	9.302	5.4137	20.9042	18.559	8.9859	14.064	14.6037	12.1105	11.3033	4.8194
AT4G35180		LHT7	Lus10022642	132.5	0.9615	0	58.4018	3010.32	103.731	2604.31	89.9497	2578.86	138.463	3736.24	47.3813	4209.92	37.42	1281.41	205.39	671.387	511.104	199.08	361.619	317.02	213.522	1258.67	271.026	311.884	374.817	183.614	47.7969	366.972	62.1546	108.672	0	0	0	0	0	0	0	0	0	0	0	7.9602	0	15.2356	4.9936
			Lus10040444	60.4	0.9614	135.05	357.342	1326.09	295.527	1034.33	295.352	997.162	347.734	1162.1	374.426	1818.8	325.781	775.024	166.88	175.144	83.7082	167.227	142.255	190.294	83.8437	215.531	86.4312	122.555	69.2313	43.2654	62.4445	151.522	60.7936	82.8854	124.235	112.183	196.06	106.467	216.846	52.2476	180.188	230.35	41.8412	78.1229	73.6514	90.9808	10.6458	29.8947	11.7951
AT4G02780		ATCPS1, ABC33, ...	Lus10042593	108.4	0.9611	481.253	594.999	24733.8	262.127	15816.1	287.534	9267.13	694.03	15028.3	381.175	22530.5	765.649	8263.31	2443.29	2291.47	921.596	1486.77	1844.43	2559.27	1139.16	2380.07	2082.56	1709.66	2263.04	1029.58	1075.82	1627.53	1131.03	1247.7	168.407	172.429	99.6109	9.6098	349.486	49.0083	541.277	787.37	39.4699	26.4918	9.1255	402.08	480.411	70.1394	126.48
AT5G52450			Lus10041994	95.8	0.9609	101.234	133.425	4458.47	113.604	3740.86	95.8068	3450.8	280.238	5207.32	134.435	5685.98	93.3871	1737.45	506.752	985.188	591.19	636.118	546.417	1009.67	783.286	971.293	384.443	731.665	446.281	358.083	326.87	756.902	454.591	347.382	314.728	288.767	205.546	130.873	240.071	398.806	86.3896	513.473	927.759	1184.22	774.985	577.273	969.432	158.66	188.724
AT3G51680		AtSDR2	Lus10029369	105	0.9608	1.8662	16.8054	5116.26	11.8234	4664.12	2.1338	3266.68	0	2837.41	34.6118	5559.43	8.1298	2263.37	518.366	977.543	324.772	682.96	1048.08	1458.37	262.337	611.674	270.635	270.761	32.0102	50.6522	333.808	589.133	124.309	789.807	0	0	0	0.3226	0	0	0	0	2.2341	0	0	0	26.4955	0	0.4499
AT1G06000			Lus10007971	141.2	0.9608	36.2957	178.579	1416.38	147.458	1262.42	132.293	1194.1	154.669	1400.76	159.431	1591.66	128.152	969.417	168.102	320.403	200.015	200.953	176.378	150.254	171.786	225.966	181.857	231.673	176.056	171.303	128.744	199.91	139.281	224.712	30.3685	18.6972	25.2979	9.5893	1.1262	2.1133	4.3952	5.1214	21.342	3.7538	2.4335	13.42	37.8736	19.4569	28.9816
AT2G47140		AtSDR5	Lus10013593	144.4	0.9607	2.8541	17.5873	248.499	11.0425	204.621	16.5139	168.245	10.3483	217.249	15.774	257.988	18.0671	97.9789	28.4245	50.0413	26.9637	34.1948	52.293	56.9645	31.3016	29.2993	38.3269	43.1589	48.3874	18.2911	17.3457	17.6599	29.4894	21.7344	5.5214	2.0775	1.5811	0.8078	0.7383	0	0	0	1.117	0	1.1191	7.3018	0	0	1.9365
AT3G54200			Lus10032671	136.7	0.9607	203.535	71.948	1467.39	82.4832	1177.44	62.905	1226.08	63.4128	1559.08	59.5331	1893.81	51.3921	797.96	221.895	265.844	165.807	476.386	210.501	248.91	129.678	246.034	223.704	197.472	267.992	137.183	155.34	258.894	284.006	278.127	209.819	12.4648	140.72	1.6953	2.6403	2.9309	14.6995	15.8151	8.5838	1.8769	0	7.9269	7.7075	4.1102	53.46
AT3G04720		HEL, PR-4, PR4	Lus10006552	90	0.9604	10.8824	30.0706	11488.6	34.4123	8412.26	12.734	4420.35	6.3037	10088.3	92.351	11378.9	11.6378	2957.72	1275.13	1256.59	85.3181	1581.86	1426.53	1571.06	960.289	1127.82	716.088	487.369	25.3104	81.9581	324.557	359.555	551.679	830.328	96.627	78.9436	169.18	0	0	0	0	3.0115	105.319	0	0	96.3005	641.399	81.6665	128.955
AT3G48410			Lus10014191	101.6	0.9602	39.2208	88.4987	1654.05	48.1863	1373.05	43.9771	1747.88	32.6982	1713.66	39.4006	2803.21	44.1101	854.403	196.221	286.347	151.319	182.216	289.384	409.071	179.239	352.796	197.501	228.416	108.686	83.3651	101.376	306.575	53.9883	137.037	118.713	232.676	66.4073	9.5993	3.8038	2.5914	7.7718	5.5723	30.4745	8.3174	13.82	22.1385	239.856	57.815	81.9295
AT2G02240		MEE66	Lus10023207	142.5	0.96	24.5844	122.891	864.518	95.979	713.374	77.4518	709.535	39.79	952.579	100.837	1205.92	151.968	394.841	99.0274	137.266	146.087	171.443	101.484	198.55	111.419	323.497	102.857	201.951	85.6086	68.5915	167.29	209.446	105.254	127.459	33.1293	33.2394	18.9735	17.7068	7.9581	11.3843	13.6947	12.5296	12.4838	16.5643	0	40.4194	9.2407	19.6548	20.0399
AT1G73880		UGT89B1	Lus10007972	147.3	0.96	279.854	1126.76	12662.9	1174.64	10682.6	847.558	10604.6	863.564	10078.8	969.935	14642.9	813.984	7065.69	1991.55	3338.87	2386.49	2398.32	1925.98	1688.29	1745.81	2148.48	1640.63	2651.42	2006.59	1745.39	1494.04	1825.68	1719.46	1819.06	179.45	108.028	153.369	44.5311	17.8555	43.7943	23.9991	23.4973	161.74	34.6712	52.069	136.527	374.956	212.177	199.154
AT5G17740			Lus10003213	62.8	0.9598	0.6878	0.6061	69.3472	2.0076	49.1111	1.8411	19.6122	0	44.8498	0.677	118.437	1.351	33.9632	0	2.4326	0	1.4053	0	2.4767	0	1.6054	1.5644	3.2573	3.3499	2.4623	0.3855	1.766	2.2684	0	0	0	0	0	0	0	0	0	0.6271	0	0	0	0.6727	0.9407	0.4866
AT1G68390			Lus10005107	127.8	0.9598	10.0544	6.5008	688.151	0	557.928	4.4912	734.079	4.9372	490.637	8.1241	727.251	4.8825	235.897	44.9291	7.9927	6.4391	22.0158	15.0675	17.337	16.7687	4.8163	30.8962	10.179	2.6055	5.9798	3.8546	6.3576	7.7126	5.1573	0	0	0	1.3255	0	3.2704	0	1.385	20.4404	10.7985	17.2034	4.8013	8.5678	17.2414	27.0223
AT1G32160			Lus10035392	132.2	0.9597	235.95	1437.82	6209.28	1434.54	4815.72	1080.73	5592.49	1091	4939.58	1109.28	6553.12	1041.3	2814.76	453.57	507.711	503.457	376.143	455.126	584.092	379.719	463.973	478.305	404.309	429.532	356.324	252.091	350.372	303.06	347.014	392.03	255.528	311.482	459.044	347.219	388.347	401.86	394.811	312.271	214.854	197.31	409.874	324.716	367.408	613.654
AT1G17860			Lus10039163	123.9	0.9596	0	23.9212	22825.3	9.4806	10838.4	7.3363	10269.1	0	11649.4	147.174	21353.1	0.6755	5317.1	1265.35	507.711	65.5984	576.628	209.615	1716.78	561.566	1068.02	884.257	508.949	86.353	39.0444	169.988	883.7	294.44	63.7297	0	0	0	0	0.7383	0	0	0	0	0	0	0	0.6727	0	2.0104
AT1G67070	PHOSPHOMANNOSE ISOMERASE 2	PMI2, DIN9	Lus10015062	105.7	0.9592	0	3.0308	116.886	4.3504	181.86	0	161.191	0	204.35	4.7391	189.244	0	103.512	3.362	4.5176	2.4147	0	0.8863	4.9534	0	3.6122	0	0	0	2.1105	0	0	3.1758	0	0	0	6.3245	0.6468	0	0	0	0	0	0	0	0	0	0	2.3625
AT4G10950			Lus10032399	119.7	0.9592	4.8455	18.4921	143.201	24.1496	110.75	32.6657	117.71	16.2444	153.93	12.1518	157.488	13.6644	50.3555	12.5312	10.7728	5.2318	8.4316	5.3179	2.8895	3.3537	9.2312	3.1286	5.2931	4.0942	5.9798	6.1674	7.7703	7.7126	9.2095	0	0	0	16.5858	12.299	0	0	2.7699	0	0	2.7978	0	0	1.411	3.4145
AT2G26530		AR781	Lus10021757	110.6	0.9589	220.223	391.884	3873.71	326.704	2517.43	337.312	3659.97	311.035	3111.36	358.949	5156.79	364.263	2027.14	326.118	507.015	263.198	376.143	311.099	590.284	260.474	482.034	218.229	381.915	382.261	332.405	219.712	336.95	293.533	295.809	571.48	182.817	1051.45	5.0954	8.2713	36.3905	1.6883	20.4533	186.159	6.1706	1.1679	110.319	299.566	175.861	278.858
AT1G16120		WAKL1	Lus10008105	159.9	0.9588	95.9743	256.114	1191.98	184.712	958.701	208.446	963.922	177.151	1114.18	211.388	1351.34	208.68	627.338	184.912	389.21	302.638	242.174	288.498	364.903	204.206	360.021	170.125	337.128	254.592	191.705	167.675	315.405	189.64	207.398	132.517	151.655	150.207	165.316	114.307	147.455	159.552	110.158	109.356	150.891	161.126	91.6725	125.315	162.092	152.591
			Lus10005525	97.5	0.9588	0	1.8184	271.264	2.6768	266.672	2.65	250.488	0	389.783	4.0621	421.085	0	134.369	33.3148	18.7655	4.4269	19.6738	14.1811	34.674	11.5518	30.1021	11.3416	17.5078	10.4219	4.221	3.8546	23.6642	24.9526	9.2095	24.847	0	26.8791	1.2775	2.6403	4.088	0	0.9341	2.8613	0	0	0.5918	0.9794	0	10.0663
AT4G06536			Lus10018730	179.5	0.9585	12.6058	14.9431	572.987	43.6682	408.595	34.9664	588.724	25.2923	574.357	21.4521	690.7	37.3314	310.285	66.3239	101.82	49.0982	86.1898	80.2121	111.452	84.9616	101.946	68.8321	75.3244	53.2262	47.8382	62.059	77.3502	62.1546	69.6238	24.847	6.2324	11.0679	7.6216	4.5795	7.6668	0	4.6705	12.9737	7.6458	4.0146	6.6767	28.4544	26.2932	11.7058
AT1G70520		ASG6, CRK2	Lus10030589	149.5	0.9583	0	29.4029	646.802	36.0848	583.219	10.3074	561.614	1.2343	643.028	30.9303	1016.42	21.3377	290.912	114.004	223.448	83.3058	172.38	153.777	205.567	159.489	124.422	101.293	144.949	34.6156	55.5767	109.856	111.964	80.7556	125.986	8.2823	0	0	0	0	0	0	0	0	0	0	0	2.0184	0	0.3599
AT5G14780		FDH	Lus10032150	126	0.9583	378.406	4184.12	37017.7	2967.74	24720.3	2555.22	19644	2183.96	28033.3	2826.23	32796.5	2686.37	11850.4	1183.74	2550.37	2029.12	1590.3	1813.86	2607.57	1853.5	3001.78	1152.15	2188.48	1608.32	1080.23	1023.78	1838.39	984.946	1129.82	284.36	398.873	330.455	895.003	551.16	332.413	203.008	240.398	465.035	382.717	387.481	330.486	3506.68	663.757	665.501
AT1G63810			Lus10014305	84.2	0.9581	86.2761	1010.12	5152.94	1129.36	5353.12	826.6	5626.1	822.188	4396.34	959.742	8340.29	946.692	4081.02	454.181	1360.15	1128.86	689.986	793.701	937.024	683.419	1538.82	435.676	1352.99	844.175	574.762	493.389	761.847	579.807	477.052	207.058	263.838	308.32	422.585	1190.94	799.385	709.013	928.929	221.083	539.015	535.662	221.956	190.288	349.678	176.657
AT5G01750			Lus10025253	128.8	0.9579	4.0835	7.4056	2790.41	2.1751	2623.6	2.8451	2499.47	0	2287.81	24.0167	3807.19	0	1269.91	726.507	353.069	19.3173	1006.64	770.213	762.415	567.901	683.919	455.23	346.492	77.0477	55.9285	331.881	178.718	274.025	312.386	0	0	0	0	0	0	0	0	0	0	0	0	41.6633	9.7544	38.9315
AT5G39120			Lus10006538	146.4	0.9579	0	68.6274	3259.82	15.7281	3241.68	37.5472	4896.44	41.2998	3167.72	60.8623	5014.45	22.9262	1670.89	94.4428	149.081	72.0375	129.753	288.498	502.36	284.323	236.803	76.2628	113.597	66.998	56.2802	92.1249	143.398	62.6083	113.093	2.7608	0	0	0	0	0	0	0	0.6271	0	0	1.1837	0.6727	0	0
AT1G14040			Lus10030439	77.6	0.9577	0	32.3195	770.694	133.179	1554.86	121.678	1030.37	87.8398	1340.78	33.3074	1501.5	17.1959	294.81	139.372	23.2831	34.6102	82.4424	132.062	94.528	160.607	153.721	82.5203	109.119	54.715	64.3705	9.6365	24.0173	14.9715	34.2593	5.5214	0	4.7434	0	0	0	0	0	0	0	0	0.6251	2.6912	3.0613	1.7463
AT3G51680	short-chain dehydrogenase/reductase (SDR) family protein	AtSDR2	Lus10005262	104.4	0.9572	3.8456	5.7628	2041.03	4.6844	2378.87	0	1647.08	0	4099.47	30.4656	3848.45	1.351	928.898	210.892	13.5528	3.2195	9.8369	20.8286	44.9936	26.0847	26.8912	73.9162	20.7651	3.3499	2.1105	9.6365	24.3706	17.6936	6.6308	16.5646	0	3.1623	1.2565	0.3878	0.6478	0	0.9341	0.6271	0	0	0	0	0	1.0441
AT1G14590			Lus10017981	144.5	0.9572	0	8.8376	1595.92	9.7599	1927.81	2.4549	2007.65	5.4497	2451.05	18.9563	2105.57	1.2206	787.686	142.123	28.8432	10.866	23.8896	25.2602	44.5809	26.0847	16.8572	39.5002	16.2864	8.5609	3.8693	11.9493	21.8982	55.3494	11.0513	5.5214	0	0	0	0	0	0	0	0	0	0	0	0	0	0.2655
AT4G34350		HDR, CLB6, ISPH	Lus10040509	153.7	0.9572	2374.78	1964.95	14452	2016.06	13048.7	1877.92	11880.3	1716.71	11939	1972.34	19798.7	1826.31	6875.64	3597.69	4336.56	2691.95	3262.1	4326.58	5479.32	3585.9	4835.6	3942.98	3729.17	3587.74	2995.52	2856.64	3220.1	2777.9	3161.07	1871.8	1797.01	1573.22	732.793	934.806	1053.88	1480.41	1106.45	1107.82	905.35	793.269	1227.06	1334.11	1317.07	1851.48
AT3G51680		AtSDR2	Lus10004908	95.7	0.9562	0	0	2228.11	1.3942	1710.96	2.7475	2254.03	0.6171	1531.65	25.5486	3686.92	4.4678	1671.48	775.409	48.6512	5.2318	73.0739	158.208	438.379	73.4098	169.374	653.122	367.665	1.1166	4.221	27.7531	48.7412	23.1378	46.7842	2.7608	0	0	1.5314	0.3878	0.8176	0	0	1.117	0.5367	0	0	5.6295	0.954	1.8822
AT5G52400		CYP715A1	Lus10027480	89.2	0.956	0	0	44.9364	0	51.6986	0	31.4403	0	24.8151	0	48.8288	0	3.9109	3.362	0	0	2.8105	3.1021	0	0	0	0.7822	3.6644	0	0	2.3128	1.4128	0	2.2103	0	0	0	0	0	0	0	0	0	0	0	0	0	0	0
AT1G60690			Lus10006105	125.9	0.956	121.537	246.038	16281.8	267.856	18998.3	248.117	13176	184.099	25339.4	456.917	32862.3	159.967	12468.4	2017.84	5975.07	4055.83	3858.4	4442.24	3459.15	1512.54	5599.39	1810.75	5049.59	3344.69	1472.78	1360.29	2949.2	3422.13	2015.41	13.8039	0	39.5281	8.3906	0	1.2957	0	1.8682	14.5807	0	0	0	35.6081	0	0.3892
AT5G39150			Lus10006536	150.8	0.956	0.3056	57.453	3531.38	0	3106	15.3147	4828.17	9.2187	3119.86	41.0606	4645.66	12.3786	1658.54	101.167	33.3609	24.9515	37.9422	81.5416	172.957	137.504	66.2245	11.7327	38.2729	15.6329	13.3666	25.4403	37.4388	15.8789	34.9961	0	0	0	0	0	0	0	0	0	0	0	0	0	0	0
AT4G01575			Lus10030164	71	0.9559	2.3735	10.9195	2242.04	7.7523	2351.29	5.3976	917.716	2.8102	3188.74	29.7293	3445.63	2.6368	1088.58	217.31	58.3815	21.732	71.6687	71.792	466.448	668.513	137.265	59.837	369.293	21.9605	29.5471	343.059	122.206	718.181	99.8309	0	0	0	0	0.3878	0	0	0.9341	0.6271	2.0794	2.287	4.2427	5.2633	4.1236	2.1494
AT2G43840		UGT74F1	Lus10008742	157.5	0.9555	5.1926	194.181	19523.1	197.253	11587.1	97.1319	11812.8	69.8762	19567.5	179.364	18848.5	42.9547	7906.36	379.911	2327.96	3072.66	799.129	491.022	761.59	396.115	2787.85	246.779	2036.2	1734.5	765.059	128.744	925.73	382.909	450.897	30.3685	6.2324	15.8113	2.707	0	0	0	2.7699	0	0	0	10.8862	0	4.8292	95.8433
AT5G52400		CYP715A1	Lus10027481	60.3	0.9549	1.1645	0	28.736	0	51.1107	0	21.3757	0	49.6031	0	85.4311	0	6.5182	3.0564	3.1276	3.2195	3.7474	2.2157	1.6511	4.8443	0	4.3019	1.6286	0	5.628	3.8546	3.1788	4.0831	1.8419	5.5214	0	0	0.4625	0	0	0	0	0	0	0	0	0	0	0.9897
AT1G45063			Lus10006657	89.7	0.9548	28.6291	163.1	7689.94	259.445	6684.15	119.242	6245.06	67.0771	8168	182.552	10806.9	105.244	3204.07	1223.78	836.801	113.489	1392.15	592.063	1139.7	257.12	866.137	673.068	256.51	187.967	90.7519	134.911	646.705	323.022	282.179	22.0862	0	4.7434	0	0	0	0	0	10.6024	0	0	7.3684	21.0445	4.1329	17.3285
AT1G17860	trypsin inhibitor (KTI) family involved in plant defense response against spider mites		Lus10026357	130.1	0.9547	0	3.2504	6438.42	3.6253	3358.53	6.0113	2698.79	0	2885.67	43.3288	5382.5	1.2206	1655.32	50.7363	74.7144	1.2073	51.0581	5.3179	216.713	109.556	107.966	120.456	104.233	1.1166	14.7736	34.3059	71.3459	31.7578	18.0506	0	0	0	0	0	0	0	0	0	0	0	0	0	0	0.2655
AT3G23230	AP2_ERF	ERF98	Lus10022936	38.5	0.9546	3.7225	14.249	68.0265	23.4233	70.9317	0	37.4607	13.1972	55.0373	18.6847	92.9141	25.0414	38.4979	5.1959	4.1701	8.8538	5.1525	2.2157	2.0639	1.4906	2.4082	2.7376	3.2573	7.8164	0.3518	2.3128	1.4128	1.8147	1.4735	0	0	0	0	0	0	0	0	0	0	0	0	0	0	0
AT3G62150		ABCB21, PGP21	Lus10009988	174.1	0.9545	585.287	1441.5	13716.2	1528.29	8538.19	1184.82	8958.54	936.186	9976.48	1366.96	15048.9	1421.25	6197.22	2587.55	2716.13	1894.71	2629.26	1223.57	2316.14	1268.83	3814.13	2336.38	2127.41	1906.84	1473.14	710.402	1571.02	1133.3	1105.51	93.8663	162.042	55.3394	9.6229	25.3511	63.2924	4.2208	110.995	586.15	9.5871	26.8886	757.923	940.483	377.61	263.921
			Lus10000858	183.5	0.9544	0.2292	10.7878	212.147	12.6043	180.858	8.9823	237.146	7.6428	274.452	13.9801	359.036	13.7296	147.461	25.6738	45.8712	40.6468	47.3107	40.7708	53.2494	48.0704	69.8368	34.0249	52.1164	33.499	19.3463	28.9095	53.686	28.1284	29.102	0	0	6.3245	0.3469	2.2524	0	0	0	9.0737	0.9384	1.6787	0	23.3695	19.0576	2.5175
AT2G42010		PLDBETA1	Lus10006718	145.1	0.9542	244.437	169.53	1600.41	242.321	1342.77	328.987	1677.68	249.27	2248.37	315.392	2545.95	338.523	1149.02	278.438	317.276	216.515	310.564	308.883	310.828	259.729	312.259	307.398	285.418	244.171	196.629	193.886	245.119	196.445	223.975	323.01	103.873	343.104	11.9508	7.6076	8.176	10.4787	12.4972	41.2141	4.8272	3.9169	119.397	93.0021	82.6523	267.963
AT4G02920			Lus10008160	184.4	0.9541	93.2016	251.537	1792.28	241.598	1389.7	231.307	1661.06	248.89	1848.84	291.197	2334.44	296.225	1007.07	270.492	613.701	508.689	366.307	405.049	441.681	360.714	441.898	298.403	540.3	400.499	326.074	283.698	387.458	340.262	337.068	96.627	108.028	90.1242	100.362	86.2639	83.5006	135.19	143.978	63.34	48.8156	63.14	196.625	120.784	215.564	290.647
AT4G23690			Lus10024715	131.5	0.954	11.8993	13.3881	1447.5	4.1269	1036.34	1.325	718.511	0.7879	580.147	9.1224	1206.21	2.5717	360.753	49.8194	23.2831	24.1466	15.4579	37.6687	239.003	35.028	36.9251	60.6191	25.2439	5.5832	1.7588	2.6982	73.4651	12.703	7.3676	8.2823	0	0	0	0	0	0.8441	0.9341	3.4884	3.5545	12.8472	4.276	2.0184	2.2021	1.962
AT5G01250	alpha 1,4-glycosyltransferase family protein		Lus10027770	147.6	0.9536	0	0	136.895	0	131.807	0	189.639	0	239.271	0	291.543	0	63.3919	30.8697	17.0279	2.4147	33.258	11.5222	46.232	27.9479	15.2517	12.906	8.1432	2.2333	0.7035	6.1674	6.7108	26.7673	3.3154	5.5214	4.1548	3.1623	0	0.3878	0	0	0	0	0	0	0	0	0	0
AT2G47140		AtSDR5	Lus10021257	145	0.9535	4.6944	6.9313	1723.73	23.8703	1759.12	5.5927	2671.39	1.8515	1761.66	16.6881	3428.11	12.7933	1263.73	461.517	192.867	28.976	175.19	453.797	496.169	205.696	266.905	471.656	231.673	75.1867	41.5067	61.2881	176.952	24.9526	94.3052	5.5214	0	1.5811	0	0	0	0	0	0	0	0	1.2502	1.9589	1.411	8.3807
AT4G31940		CYP82C4	Lus10038200	130	0.9535	2.6791	182.989	8987.61	14.5561	6843.58	22.5252	10439.1	2.3639	4675.35	74.7583	11783.6	17.4567	2961.96	217.005	97.65	78.0741	55.2739	257.476	333.531	43.9713	178.204	233.09	224.752	102.73	19.6981	116.794	306.929	16.3326	134.827	8.2823	0	1.5811	0.916	0.7756	0	0	0	0	0	0	0	4.6501	6.3123	37.7237
AT1G28480		roxy19, GRX480	Lus10039867	163	0.9534	2.1527	142.895	892.231	124.366	674.203	102.529	841.457	98.2543	831.13	109.351	927.678	92.3203	499.906	28.4245	23.6306	36.6224	22.0158	39.4413	60.6795	40.6176	28.4966	56.3171	51.302	33.499	25.3261	34.3059	45.2093	40.8315	40.8902	13.8039	10.3873	7.9056	0.3469	0	0	0	1.385	4.4683	0	0	23.415	16.8886	1.7184	4.4429
AT3G52970		CYP76G1	Lus10002839	99.7	0.9532	1.8031	27.3297	1571.3	0	847.711	1.4226	873.894	10.7286	821.951	3.385	2676.61	15.4954	400.998	223.117	24.3256	4.0244	0	4.8748	75.5398	26.83	21.6735	53.5795	59.8524	10.7941	2.1105	3.4691	125.738	0.4537	0.7368	0	0	0	0	0	0	0	0	0	0	0	0	0	0	0.9854
AT2G37430	C2H2ZnF	ZAT11	Lus10024428	133.6	0.9529	1.2227	18.8874	1222.91	14.7795	1619.5	6.0113	1013.53	6.5793	1864.96	26.1071	1781.76	5.2086	550.86	145.485	305.113	105.44	228.59	188.786	314.543	190.418	358.415	91.1243	170.192	113.524	85.4756	74.3937	157.173	215.046	76.9914	209.819	6.2324	227.682	0.4323	1.1262	2.283	0	0.6925	0	0	0	0.6251	5.0163	0.9674	23.3252
AT3G26210		CYP71B23	Lus10030708	122.7	0.9527	0	0	601.569	0	445.59	0	321.92	0	229.057	3.385	664.449	0	185.654	30.564	33.3609	25.7564	23.4211	77.11	163.463	18.2593	39.3334	39.5002	49.2662	11.1663	3.5175	87.8848	95.3633	9.5273	64.8349	0	0	0	0	0	0	0	0	0	0	0	0	12.6641	0	0
AT4G36220		CYP84A1, FAH1, ...	Lus10022303	134.6	0.9527	1.4147	3.0308	574.566	0.6692	705.026	0	516.314	0	820.737	6.7701	644.115	0.6755	128.212	17.7271	2.7801	0	0.9368	1.3294	2.4767	4.8443	0	5.0842	4.8859	7.8164	1.7588	1.9273	16.2471	8.6199	2.5787	0	0	1.5811	0.3783	0	0	0	5.8139	4.6054	0	0	4.2095	5.9361	0.4703	0
AT4G36220		CYP84A1, FAH1, ...	Lus10012583	122.5	0.9526	2.62	4.2431	719.308	4.1269	755.082	5.3976	371.938	1.8515	835.501	9.241	646.229	5.4042	216.885	32.7035	15.6379	30.9882	19.2053	7.9769	8.2556	13.0422	7.2245	26.2031	9.7718	39.0822	24.6225	5.3964	21.545	27.221	18.0506	5.5214	0	6.3245	0.1075	0	0	0	0	1.7442	0	0	0.5918	0	0	0
AT5G06860		ATPGIP1, PGIP1	Lus10023824	192.9	0.9526	386.346	1307.22	13263.8	1135.67	10359.1	701.548	13860.7	851.216	16321.4	730.221	15081.5	657.922	8453.68	679.133	1883.15	1072.11	760.718	1016.61	1256.11	647.646	2189.83	840.064	1152.67	750.378	657.775	556.989	801.758	538.976	631.771	234.666	176.584	243.493	54.5076	42.3189	44.6119	69.6116	101.928	375.258	49.9628	102.824	338.286	259.037	197.852	173.549
AT3G51680	short-chain dehydrogenase/reductase (SDR) family protein	AtSDR2	Lus10021312	104.2	0.9525	0.4805	3.8126	874.423	2.7326	874.004	1.2274	815.131	1.2343	1821.01	12.8632	2422.96	0.6102	533.426	172.687	35.0984	9.6587	8.4316	11.5222	39.6274	24.9668	30.1021	44.1933	10.9933	6.3276	3.8693	10.7929	21.1918	41.7389	15.472	5.5214	0	1.5811	0	0	0	0	0	0	0	0	0	0	0	0.2655
AT5G09360		LAC14	Lus10041067	89.9	0.9525	0	4.8492	947.512	4.0152	601.567	3.0686	762.065	0	864.5	24.5752	2272.71	6.9743	666.317	22.0061	2.4326	0	2.8105	2.2157	46.232	4.099	1.2041	20.3367	15.472	0	0	0	7.4171	2.7221	2.947	0	0	0	0.5376	0	0	0	0	0	0	0	0	1.9589	0	0.6196
AT5G59100			Lus10004686	168	0.9524	1.0901	13.0806	358.936	0	360.836	0	416.027	0	367.814	7.9463	667.266	6.5596	183.489	49.2081	114.33	51.9153	57.1476	109.017	179.975	100.24	85.8912	51.2329	84.2818	32.7546	34.1199	28.524	74.1715	22.6842	64.0981	0	0	3.1623	22.1913	1.5514	2.9309	0	0	0	0	0	0	0	0	5.0496
AT5G62790		PDE129, DXR	Lus10042118	182.4	0.9518	573.295	551.04	9344.34	486.379	7110.97	421.653	7567.37	409.334	7638.32	518.932	10696.3	466.041	4170.03	2177.38	2321.01	1512.38	1592.64	2327.04	3245.74	2114.35	2299.4	2402.47	1978.39	2018.5	1215.3	1489.8	1889.25	1370.58	1463.2	665.346	386.408	306.738	446.274	513.34	492.208	1150.02	798.38	386.174	512.435	665.687	1054.32	575.807	818.515	1243.74
AT4G02920			Lus10008158	168.8	0.9518	68.9148	197.563	1120.62	230.948	913.763	196.747	1030.86	162.323	1348.01	238.469	1537.97	239.606	703.698	283.329	354.112	307.065	215.006	225.569	357.473	267.554	298.211	196.719	340.385	286.603	205.423	208.919	307.282	188.732	230.237	85.584	91.4084	96.4487	88.6578	81.9976	83.9787	146.702	108.82	72.4726	47.8771	56.1097	217.28	135.347	209.977	286.873
AT4G17030		ATHEXPBETA3.1, ...	Lus10030931	139.2	0.9517	244.446	182.198	15533.2	99.4939	8482.6	121.999	4966.87	134.171	8524.98	186.876	12708.2	167.09	2775	356.682	283.567	49.5006	338.201	217.149	814.014	637.584	533.007	312.482	161.235	74.0699	30.2506	108.7	379.687	103.894	71.4657	0	20.7746	0	9.244	0	0	0	0	0	0	0	0	0	0.9674	6.9898
			Lus10015339	187.6	0.9517	123.284	910.385	136544	975.553	78569.5	333.494	89235.3	161.458	87368.2	1206.85	136718	565.599	42650.7	20025.5	22771.9	2689.53	26475.7	22782.5	26154.5	15752.9	24200.5	14099.2	8357.75	862.785	4025.44	6416.75	8112.24	6100.68	14502.7	35.89	6.2324	99.6109	1.5139	0	0	0	0	30.1413	0	0	34.893	338.035	23.8482	69.3857
AT3G17800			Lus10041984	120.7	0.9516	286.861	524.913	3341.93	523.133	2625.48	454.551	2530.66	369.147	2747.66	470.548	3535.57	487.775	1519.38	370.742	548.369	391.578	474.044	443.161	552.72	501.571	481.232	375.839	438.917	377.05	280.698	337.663	400.526	390.621	346.646	303.685	155.81	322.55	199.2	201.944	193.148	300.032	259.82	83.8393	137.55	149.372	249.074	265.925	343.75	1252.12
AT1G17860			Lus10007902	189.8	0.9513	0	6.5008	3788.54	3.4577	1983.46	1.2274	2445.85	0	2574.55	17.6023	3161.44	1.2206	987.524	272.02	110.855	1.2073	94.6214	7.0906	685.225	339.846	277.34	252.254	391.687	0	48.19	46.2552	62.8691	171.946	15.1036	0	0	0	0	0	0	0	0	0	0	0	0	0	0	2.8706
AT5G56960	bHLH	bHLH041	Lus10017152	142	0.9513	0.5637	20.0119	274.049	0	275.848	3.3613	343.776	1.8515	286.136	5.4161	603.916	0	167.278	58.0716	90.6998	44.2688	29.5106	83.7574	122.597	57.0137	44.9524	27.7675	75.3244	47.643	37.2857	59.3608	54.0392	18.601	40.1534	16.5646	0	0	34.5557	1.1635	7.3273	0	0	0	8.5842	0	11.5114	11.6847	3.7895	17.1036
AT4G36810		GGPS1	Lus10023259	191.2	0.9513	14.0143	41.1922	559.829	41.4371	565.164	22.8745	440.645	28.8245	625.171	38.6394	613.454	33.4973	221.476	66.9352	117.111	64.7935	52.4633	75.3373	129.615	60.7401	128.837	67.6588	66.3669	99.3804	37.9891	73.6228	166.709	31.7578	99.4626	0	0	1.5811	1.6373	0.7383	0	0	0	0.6271	0	0	0	0	0	0.7565
AT1G73480			Lus10009679	41.1	0.9513	53.5981	162.661	1029.13	139.257	872.302	100.757	617.404	66.8127	774.948	93.4583	1345.29	110.56	500.505	135.704	100.43	100.209	129.753	175.048	179.562	171.414	155.327	135.318	114.819	76.3032	64.7223	155.34	126.091	167.409	99.8309	55.2155	31.162	36.3659	10.4837	5.743	6.6794	10.8274	52.1808	92.6584	134.054	186.209	49.8032	55.8102	63.0464	184.106
			Lus10027376	167	0.9512	1054.45	1644.7	10861.2	2535.3	10954.9	1475.55	15199.1	1182.98	10700	1710.05	19005.6	2765.21	8479.4	1571.91	1702.79	1226.25	1474.59	1601.14	2469.7	1496.52	1798.5	2653.16	1175.47	903.356	1216.71	1081.6	1452.7	827.518	2118.18	8.2823	0	25.2979	0	0	0	0	0	0	0	0	0	0	0	0.1799
AT1G63970		MECPS, ISPF	Lus10017522	190.2	0.9511	306.489	295.584	2663.9	232.453	1831.88	231.502	2615.75	194.47	2717.68	253.447	3953.06	252.376	1166.95	734.148	868.772	610.105	663.287	661.196	935.786	658.452	731.681	654.687	653.083	516.629	444.614	509.963	784.452	439.619	503.575	320.25	363.556	294.089	295.359	200.996	211.489	357.56	284.267	327.694	152.155	160.15	275.282	312.87	301.293	606.218
AT1G09090		ATRBOHB-BETA, A...	Lus10020644	189.5	0.951	1.9972	273.482	5361.86	446.886	4733.09	238.603	5971.53	72.8959	5207.41	146.028	5271	140.81	2655.84	161.684	54.2114	15.2929	30.9159	36.7823	238.178	63.3485	144.49	57.8815	69.6242	20.8438	6.3315	35.0768	96.0697	53.5346	47.521	0	0	0	6.273	8.7338	1.6352	0	0	2.2341	0	0	0	10.0325	0	6.663
AT5G14040		PHT3;1	Lus10036014	143.2	0.9505	6.0701	49.9947	4828.78	39.7648	3817.98	41.7867	2284.89	31.8716	2731.88	32.4966	3338.46	43.458	1371.64	12.2256	12.8577	1.2073	17.3316	18.1696	19.8137	16.7687	18.864	20.7277	25.2439	0	1.407	0	0	3.1758	1.8419	0	0	0	9.72	10.9489	3.2393	0	4.3965	3.1356	6.7748	12.3104	4.9011	5.3229	4.3588	15.6572
AT3G51680	short-chain dehydrogenase/reductase (SDR) family protein	AtSDR2	Lus10010544	107.2	0.9504	0.3951	12.1758	227.17	6.358	225.09	6.625	222.825	5.4497	144.11	4.5019	340.894	2.5065	128.586	39.7331	3.1276	1.2073	4.2158	9.7495	142.824	2.6085	5.619	44.1933	38.2729	3.3499	2.1105	8.4801	6.7108	4.5368	3.6838	2.7608	0	0	6.0695	5.6683	0.8176	1.3534	2.7699	0.6271	0	0	0	0.6727	0	0.3541
AT5G62020	heat shock transcription factor B2A Pathogen responsiveness	AT-HSFB2A	Lus10011185	155.2	0.95	0	3.9005	2270.89	1.3384	2283.12	0	1726.66	0	1619.74	16.9253	1692.53	0	854.927	35.1486	15.9854	0	14.5211	23.0444	37.1507	16.7687	15.2517	33.6338	12.6219	2.2333	1.7588	14.262	17.6599	28.1284	13.2617	0	0	0	0	0	0	0	0	0	0	0	0	0	0	0
			Lus10000527	183.8	0.95	13.9155	2.5124	1287.08	2.1193	877.417	3.2637	788.714	1.2343	1236.44	11.272	1111.31	3.9228	288.348	163.518	57.6865	13.6831	96.495	55.8383	145.713	175.513	136.463	69.6142	126.626	27.5436	38.3409	77.4774	84.7674	220.944	70.3606	8.2823	2.0775	0	0	0	0.6478	0	1.6266	9.838	2.4811	1.7275	4.276	8.3208	4.2278	5.2881
AT2G02010		GAD4	Lus10034426	198.4	0.9497	376.089	661.518	9626.92	696.357	8223.55	511.134	11158.3	405.421	11251.2	468.621	10236.5	476.236	5104.56	371.047	396.508	182.307	211.727	272.544	523.825	203.461	539.83	247.952	285.826	230.026	221.603	206.992	325.648	163.78	257.129	703.997	286.69	863.294	67.2836	2.2524	2.9309	2.5324	3.9457	159.526	1.0059	0.6083	90.9476	89.3224	13.4705	366.077
AT4G23690			Lus10024714	139.5	0.9497	0.0764	4.5066	522.404	0.6692	415.181	0.6137	263.046	0.7879	188.933	0.677	424.159	1.2206	120.584	5.8072	3.8226	2.0122	0.9368	6.6474	31.7845	7.0801	4.415	9.3862	4.0716	1.8611	1.0552	0.7709	10.2426	1.8147	1.4735	2.7608	0	0	0	0	0	0.8441	0	1.7442	1.0059	5.2313	3.0258	2.0184	1.7317	0.1799
AT4G37290			Lus10011512	115.4	0.9496	7.4511	5.0688	435.833	4.1269	382.009	2.4549	255.013	5.7913	353.105	6.0338	603.89	3.3124	150.012	54.0983	102.168	75.257	50.1212	44.3161	134.568	37.6365	182.619	27.3764	54.5593	41.6876	49.9487	27.3676	69.5799	33.5726	27.6285	38.6507	2.0775	37.947	0.6997	0	1.6352	0.8441	3.0115	0.6271	0	0	0.5918	1.3456	0.7776	1.7165
AT1G09090		ATRBOHB-BETA, A...	Lus10029896	189.5	0.9493	0	14.4687	718.725	25.375	691.791	10.2098	747.385	2.3639	898.207	11.8305	732.962	5.6885	284.2	29.3415	13.9004	2.8171	7.4948	2.2157	30.1334	7.0801	22.8776	12.906	10.9933	2.6055	0	5.3964	25.077	14.5179	7.736	0	0	0	0.2522	7.5329	2.4528	0	0	1.2542	0	0	2.4339	10.0921	3.4368	13.9214
AT1G47530			Lus10042344	203	0.9493	67.9583	1108.07	7263.2	1178.76	5073.1	961.735	4861.81	943.558	5304.22	1041.81	7128.17	1082.87	3068.48	1142.48	1120.37	1225.84	588.807	806.109	1057.97	649.136	1288.77	1237.02	820.425	1130.41	593.053	358.863	711.693	391.529	509.101	11.0431	47.7817	39.5281	3.893	1.1635	1.6352	0	1.385	5.8597	0	0	80.1541	51.8835	3.4903	23.2166
AT3G22370		AtHSR3, ATAOX1A...	Lus10035670	203.5	0.9491	37.5396	804.422	13318.4	774.211	7881.52	328.647	8314.42	335.512	11419.1	357.738	10319.6	291.301	3855.62	331.62	786.413	464.823	719.966	487.034	718.247	503.807	1423.23	142.748	505.284	465.264	182.911	113.325	421.365	238.637	188.242	38.6507	43.6267	25.2979	115.829	78.8056	35.3099	0	38.9737	21.7731	7.7776	11.2662	39.402	38.1207	23.1009	74.8071
AT2G42350	RING/U-box superfamily protein.		Lus10005104	95.5	0.9486	0.3056	0	125.939	0	87.9298	0	26.1678	0	62.9777	1.354	183.508	0	40.731	14.9764	12.8577	0.8048	12.179	17.7264	16.5113	12.2971	10.4354	5.4753	7.3289	0	0.7035	3.0837	6.7108	4.0831	4.7889	0	0	0	0	0	0	0	0	1.7442	0	0	0	0	0.3888	2.4584
AT3G51680		AtSDR2	Lus10029368	145	0.9486	66.9935	135.225	1098.79	93.3035	686.031	86.3209	553.811	88.0218	438.964	102.64	969.255	88.1132	253.43	81.6059	29.5383	24.1466	14.0527	31.9076	32.1973	27.2026	20.8708	36.3715	30.5369	42.8043	34.4716	11.9493	34.2601	74.4041	27.9969	0	4.1548	0	0	0	0	0	0.9341	0	1.4077	0	1.2502	0	0	0.5487
AT5G60760			Lus10016117	117.7	0.9486	255.739	531.072	1537.46	486.827	1357.06	454.885	1496.86	431.358	1314.03	442.46	1777.4	453.691	918.905	356.377	423.266	317.931	276.369	372.255	501.535	255.63	377.279	312.873	425.074	388.961	355.621	272.52	403.705	279.923	323.806	621.174	405.105	411.093	523.813	431.9	275.152	249.318	456.012	250.244	460.166	396.704	341.167	179.157	331.469	445.589
AT5G40850		UPM1	Lus10037476	166.5	0.9482	38.3429	138.572	1017.12	120.577	587.63	185.294	1064.57	182.678	1088.15	156.782	1409	167.095	501.029	113.392	96.955	68.013	71.6687	69.5762	125.487	33.9101	171.381	74.3073	61.8882	59.1816	43.6171	20.8147	52.2732	26.7673	20.9977	151.843	51.9366	129.652	28.2632	43.4078	52.8333	30.5919	88.9151	42.4684	17.5702	14.1128	99.526	6.2428	30.3167	86.0943
AT3G12360		ITN1	Lus10023460	167.2	0.9481	37.7393	63.8923	715.346	35.3585	583.455	47.2126	723.765	51.4112	711.494	46.077	949.887	51.0193	342.876	141.206	153.599	95.3792	163.948	144.914	209.282	86.0795	173.388	107.941	166.528	89.7029	103.767	127.587	111.61	81.663	90.9898	118.713	39.4718	67.9884	104.988	145.625	115.588	32.8033	32.7737	22.7334	35.0086	35.744	34.6339	61.0646	66.0676	126.092
AT2G45220			Lus10038917	182	0.9481	0	76.3669	5977.95	70.9416	6143.23	31.8569	9388.55	17.859	8465.6	142.534	9244.06	62.6571	3373.51	1979.94	42.396	1.6097	40.7528	38.555	79.6677	18.6319	19.2653	560.434	140.877	0	0	6.5527	22.9578	3.1758	8.1044	0	0	0	0	0	0	0	0	0	0	0	0	0	0	0
AT2G38870	Putative protease inhibitor		Lus10018783	114	0.948	0	0	2194.7	0	1350.47	0	493.728	0	917.658	10.1552	2589.14	0	633.033	309.614	10.7728	0	3.279	21.2717	367.792	178.494	10.034	81.347	153.906	0	11.9596	95.9795	12.7151	146.086	13.6301	0	0	0	0	0	0	0	0	0	0	0	0	0	0	0
AT2G42910			Lus10007345	183.2	0.948	255.822	578.607	3184.91	751.177	2304.76	550.05	2433.03	622.836	2090.75	575.65	3047.97	616.868	1432.96	632.064	721.428	545.714	523.228	657.207	761.59	476.232	703.184	526.8	527.678	508.813	405.218	407.046	632.577	472.738	418.848	223.623	384.331	260.886	793.456	619.054	372.906	158.575	268.163	400.676	351.466	334.27	337.714	516.871	462.301	288.863
AT1G55570	enzyme oxidoreductase	SKS12	Lus10010338	159	0.9478	0	3.9005	629.188	7.9758	668.504	0	620.663	0	545.674	2.708	560.867	0	334.693	37.2881	12.8577	0	10.7737	14.6243	3.7151	0	2.8095	21.51	2.443	0	0	0	2.1192	4.9905	7.3676	0	0	0	0	0	0	0	0	2.5084	0	0	3.7507	9.6068	11.1788	32.8022
AT1G62420			Lus10003258	144.6	0.9475	2.6824	4.2431	1111.64	6.358	340.546	3.6823	547.858	5.7913	978.403	15.3934	1325.86	8.4558	358.795	35.7599	15.6379	45.4762	2.8105	11.9652	94.1152	0	38.1293	60.6191	1.6286	35.3601	8.442	0	1.0596	0.9074	1.4735	0	10.3873	0	0	0	0	0	0	0	0	0	0	0	0	4.1436
AT4G14640	EF-hand family of Ca2+-binding proteins	CAM8, AtCML8	Lus10014708	177.8	0.9471	6.6874	8.1875	52.7065	5.4653	50.3466	3.0686	54.3303	9.0479	50.2568	6.533	79.5403	3.9228	24.4635	9.7805	13.9004	10.0611	9.8369	7.0906	18.1626	7.8254	14.0476	4.6931	12.6219	8.1885	13.7183	10.4073	16.9534	7.7126	9.9463	11.0431	0	4.7434	8.4837	4.1543	9.4407	0	1.8682	2.5084	0	0	0	0	0	0.0899
AT5G45860		RCAR5, PYL11	Lus10003187	211.1	0.947	111.872	55.9684	8074.17	11.8792	5609.4	9.4702	5228.09	0	5674.02	53.331	8994.37	2.4412	2581.55	1567.02	1624.95	738.887	1228.67	1940.6	2675.27	1023.64	1911.68	1436.09	1244.69	394.544	365.47	607.87	1263.03	563.021	864.956	256.752	130.88	172.343	55.3506	0	0	0	0	6.7024	0	0	1.8753	28.5139	0	173.407
AT4G00720		ASKTHETA, ATSK3...	Lus10036568	80.2	0.9468	260.253	438.602	1615.25	390.452	1678.19	457.658	1587.06	376.795	2073.59	443.877	2939.64	397.239	1126.33	453.876	509.101	426.188	434.696	497.226	641.469	472.506	561.102	355.502	482.891	337.223	361.249	381.605	473.991	372.474	417.006	496.939	205.669	254.561	1095.55	461.675	680.931	281.8	218.607	447.3	596.765	492.846	238.295	415.163	315.733	314.976
AT3G29590		AT5MAT	Lus10041658	132.1	0.9464	0	19.5375	1592.45	42.4962	2582.78	8.8848	2372.84	6.5132	3943.5	41.9403	4206.01	5.2086	492.415	14.0595	85.4872	76.8668	31.3843	16.3969	57.3772	11.1792	707.198	26.5942	65.5526	21.5882	44.3207	22.3567	104.9	12.2494	38.6799	0	4.1548	1.5811	0	2.6403	3.409	8.616	3.9457	4.1155	2.0118	2.3359	9.1107	7.5884	3.0747	1.7996
AT1G18140		LAC1, ATLAC1	Lus10040936	113.8	0.9461	5.0138	1.3001	216.357	0	408.005	0	424.791	0	229.343	2.708	531.02	0	205.221	19.561	21.5456	13.2806	40.2844	27.9191	99.4813	29.8111	28.0953	51.2329	43.566	18.6106	15.1253	18.5021	51.2136	9.981	16.5771	16.5646	0	20.5546	15.1235	4.1543	0	0	0	0	0	0	0	0	0	12.7264
			Lus10041161	90.5	0.9459	0.258	0	10.1527	0	13.3513	0	17.5992	0	9.2205	0	22.0555	0	9.9987	0	0	0	0	0	0	0	0	0	0	0	0	0	0	0	0	0	4.1548	0	0	0	0	0	0	1.117	0	0	0	0.6727	0	1.1697
AT3G05550			Lus10029883	186	0.9457	336.396	1022.66	4019.45	1029.87	3243.4	994.581	3422.44	910.81	3807.61	772.533	4050.37	724.157	2177.03	268.352	304.07	226.576	204.232	225.569	331.054	208.305	490.864	208.843	275.24	248.265	187.483	150.329	207.327	176.029	143.668	405.834	209.824	161.275	406.02	338.813	110.049	264.123	307.281	176.968	180.121	214.292	178.064	83.0291	133.936	294.317
AT3G47570			Lus10033384	127.6	0.9455	57.3658	12.5184	251.657	7.6964	230.324	7.1129	190.119	12.1998	234.178	13.3031	281.191	5.6232	117.658	27.5076	46.5662	34.2077	32.7896	24.3738	50.3599	20.1225	39.7346	16.0347	32.5727	24.5659	18.2911	31.2222	55.8052	44.0073	41.6269	8.2823	27.007	23.7169	36.6566	0	1.2957	0	1.8682	1.2542	0	0	0	4.0368	0	3.8884
AT3G23240	AP2_ERF	ERF1, ATERF1	Lus10025430	82.7	0.9454	0.8406	3.1185	89.2126	0	131.102	3.975	97.5804	2.8102	98.2936	4.6205	213.826	2.0266	66.7477	28.7302	19.113	10.0611	28.5738	15.0675	29.7206	16.7687	33.7143	12.5149	18.7292	2.9777	4.5728	1.5417	7.0639	3.6295	4.7889	2.7608	2.0775	1.5811	10.9739	2.9908	4.2266	0	0.6925	2.3713	0	0	3.0923	15.9092	0.954	6.7199
AT3G09520		ATEXO70H4	Lus10025291	64.7	0.9452	10.6203	3.7687	589.484	9.5923	657.267	2.8451	523.563	4.2154	660.858	12.6854	1287.63	4.4026	363.778	50.125	17.3754	5.6342	17.3316	6.6474	26.4183	11.1792	6.4218	8.6039	14.2506	6.6998	0.7035	10.022	16.6003	23.1378	5.1573	22.0862	2.0775	25.2979	39.7095	0.3878	9.2708	1.3534	13.7053	22.8118	1.9444	1.7763	80.1804	39.4663	6.0411	30.0189
AT3G11920			Lus10030563	183.9	0.9452	77.2821	57.8308	730.963	82.5416	755.254	59.0118	657.662	37.1891	627.747	69.6787	1214.06	59.4567	397.199	106.363	268.624	140.05	159.264	179.037	312.066	231.036	138.871	169.343	193.808	85.2364	169.192	132.984	198.85	82.1167	182.716	0	0	6.3245	0	0	0	0	0	0	0	0	1.7755	9.3597	7.3066	1.8583
AT4G23160		CRK8	Lus10031580	100.6	0.9451	5.8423	17.5873	252.098	16.2297	164.391	21.1026	123.231	15.0487	108.141	16.3917	313.778	6.9091	167.527	17.7271	17.3754	13.6831	27.6369	31.4644	11.9708	28.3205	12.0408	16.4258	16.6935	14.8884	13.7183	20.0439	33.5538	13.6105	23.9447	5.5214	4.1548	11.0679	9.4617	2.7149	1.2957	0	2.8023	0	18.7142	5.8397	3.059	3.364	36.2415	23.4686
AT2G35980		NHL10, YLS9, AT...	Lus10021288	239.3	0.945	16.9713	22.05	1888.48	46.2904	1552.68	30.0441	2119.02	12.4093	1939.11	21.8671	2105.5	9.327	926.365	206.001	403.458	218.929	299.791	175.935	304.223	115.518	321.891	155.654	210.501	66.2536	107.988	83.2593	253.596	118.865	266.339	41.4116	6.2324	39.5281	0.2312	0	3.9182	4.9044	1.6266	38.5879	1.6101	4.1121	46.837	50.4188	52.0172	133.131
AT4G23690			Lus10032331	228.1	0.9449	3.715	195.279	3604.65	219.682	3345.86	228.11	3353.51	260.406	2974.14	171.143	3426.6	163	1696.29	350.264	585.9	225.369	407.059	780.406	948.582	158.371	279.749	762.237	403.087	260.175	355.973	387.002	415.007	288.996	528.257	0	0	0	0.2312	0.7756	0.8176	0	0	0	1.6101	0.6083	1.2169	2.0184	0	0
AT5G02790		GSTL3	Lus10015049	235.1	0.9443	983.696	2242.46	45949	2301.88	30489	1615.7	37058.8	1263.48	38763.2	1748.87	53267.1	1725.2	20321	5676.04	14105.7	13736.6	5020.55	7453.96	8955.39	5888.06	12051.3	5599.64	8310.93	10415.6	7389.59	2767.22	6214.51	3872.64	4782.31	830.993	2187.57	887.011	353.583	338.082	218.556	230.329	233.102	439.911	448.293	400.253	578.528	860.91	1246.22	1278.58
AT1G49860	glutathione S-transferase	ATGSTF14	Lus10036808	168.4	0.9442	0.8405	3.0308	267.12	0	112.869	0	213.739	1.5759	209.649	1.354	433.388	0	124.688	7.0297	48.6512	35.4151	14.0527	38.1118	86.685	11.1792	11.6395	1.1733	24.8367	3.7221	0	17.7311	34.6133	0	6.2625	0	0	0	0.9368	0	0	0	0	0	0	0	0	3.3045	0	0.2699
AT4G17650			Lus10021724	93.9	0.9442	62.0998	76.7973	236.117	86.1098	194.857	47.9239	174.035	63.2694	215.396	67.6821	269.042	69.4358	136.726	48.5968	73.3244	45.4762	51.0581	66.031	82.5572	47.6977	57.796	54.7528	65.9598	39.0822	51.7075	46.6406	81.9418	72.1356	66.3084	44.1724	43.6267	39.5281	19.3364	45.0712	41.5112	35.8312	59.0085	47.2894	54.3913	65.0888	80.6461	57.8882	43.2809	61.8904
AT1G71695			Lus10028689	211	0.9442	36.5279	5610.32	44037.7	6693.04	35329.4	5911.75	49197.6	6621.64	35659.7	4318.12	45422.8	5825.48	25374.2	1400.44	544.546	182.307	511.986	621.755	748.381	238.116	325.102	1511.18	560.251	101.986	214.568	196.97	670.369	143.364	250.498	44.1724	295	278.278	0.6468	1.5514	20.4854	14.3508	112.138	834.062	182.388	669.171	235.601	368.091	728.102	181.525
			Lus10021010	88.7	0.9441	0	913.706	5765.72	1642.18	9667.53	406.732	5997.06	269.482	3784.33	620.176	8099.27	328.037	1817.76	0	0	0	0	0	0	0	0	0	0	0	0	0	0	0.9074	0	0	0	3.1623	0	1.4767	0	0	0	0	0	0	0	0	0	0
AT3G54420		ATCHITIV, CHIV,...	Lus10003231	130	0.9439	67.0691	228.705	37250.4	1609.66	31429.5	1244.87	21795.2	245.672	33027.4	1434.42	39583.5	880.303	17414.8	3862.68	2728.29	220.539	2462.03	10932.8	5350.53	6587.5	4278.91	2934.75	3987.31	374.444	1165.35	11280.9	4312.89	3648.97	13988.9	0	6.2324	28.4603	0	0	1.9436	0	0	11.8566	0	0	4.2095	372.38	4.7663	67.9761
AT5G17330		GAD1, GAD	Lus10034425	219.5	0.9439	897.428	1239.64	10654.9	1050.04	8918.63	807.395	12428.4	662.489	13349.5	804.241	11635.1	831.792	6274.41	460.6	481.647	238.247	280.117	213.603	544.052	195.263	565.518	279.239	326.949	246.032	261.351	250.934	444.322	185.556	309.808	1018.73	467.429	1487.84	68.9157	2.2524	7.6668	2.5324	11.8047	447.3	0	9.5875	431.242	363.551	97.7885	656.083
AT1G06620			Lus10001103	165.8	0.9436	0.3989	17.763	1655.22	8.9789	474.883	2.1338	817.873	2.4686	978.334	17.7458	1788.36	7.7803	550.33	29.0358	46.5662	20.1222	36.0685	12.4085	51.1854	7.8254	129.64	11.3416	10.179	7.4442	5.2763	2.3128	9.8895	4.0831	2.947	5.5214	2.0775	11.0679	4.315	5.2805	4.2266	1.6883	0.6925	11.0923	0.4692	6.4968	6.0516	11.9914	3.5316	2.8658
AT1G30370	lipase class 3 family protein (Fungal lipase-like domain)	DLAH	Lus10038526	118	0.9435	0	1.9063	464.129	0	769.081	1.4226	331.984	0	1151.8	7.4471	1151.1	0	175.031	21.3948	6.9502	0.4024	12.179	9.7495	14.0347	4.4717	3.6122	1.1733	8.5503	0	0	1.5417	1.766	2.2684	4.4206	8.2823	0	1.5811	0	0	0	0	0	1.8814	0	0	0	5.3229	1.7317	0.1799
AT5G15130	WRKY	ATWRKY72, WRKY7...	Lus10037205	236.5	0.9435	0.382	67.8807	422.247	93.1371	478.172	38.7747	555.824	39.6577	668.47	70.3309	599.456	62.2006	351.628	38.5107	41.701	43.4639	45.9054	57.1677	73.4759	75.273	67.83	28.9408	39.9016	20.4716	47.4864	28.524	56.1584	43.0999	33.1542	0	0	0	0	0	0	0	0	0	0	0	0	0	0	0
AT5G10530			Lus10020456	245.1	0.9432	23.0462	82.3845	870.577	80.2534	708.439	60.5193	788.446	64.2943	866.569	81.8994	1250.03	67.6701	427.682	135.093	316.233	185.527	225.78	160.867	316.607	161.725	227.572	141.575	230.859	176.8	152.66	105.231	208.033	151.53	141.826	66.2585	29.0845	77.4751	3.5663	4.93	9.9499	8.7903	7.6821	33.9825	1.0059	3.455	7.8937	8.0141	6.3123	13.7308
AT3G05200		ATL6	Lus10004460	250.2	0.943	111.964	261.912	2599.98	300.883	2323.64	271.895	2475.94	283.241	3167.58	307.945	3153.2	278.81	1728.49	497.888	714.478	635.459	622.065	545.088	660.044	606.655	790.28	502.943	740.622	650.625	618.731	350.383	636.815	406.954	474.842	226.383	139.19	199.222	44.2199	35.0991	176.858	10.1437	46.2373	401.108	14.8192	33.5773	223.032	307.717	205.081	290.456
AT1G11300			Lus10023391	244.5	0.943	99.8777	305.872	2960.17	361.567	2467.21	356.516	2513.4	317.543	2813.89	335.965	4011.69	387.539	1429.09	613.726	1035.92	616.544	688.581	847.323	1048.48	824.649	789.477	587.419	826.533	546.778	660.941	577.033	670.015	503.588	638.034	345.097	110.106	148.626	332.713	95.8853	37.6241	10.9741	29.7297	44.5653	13.8163	11.1913	49.5703	124.692	102.697	229.658
AT4G16120		ATSEB1, COBL7	Lus10025045	102.8	0.9427	0	0	45.9985	0	59.8156	0	68.67	0	27.6617	0	88.8986	0	28.7487	1.5282	0	0.8048	0.4684	3.5453	0	2.2358	0	0	1.2215	0	0	1.1564	0.7064	0	4.0522	0	0	0	17.2788	12.5003	7.3273	0	1.385	0	0	0	0	0	0	0.7198
AT3G23250	MYB	ATMYB15, ATY19	Lus10033889	241.6	0.9427	47.9338	372.9	1766.52	409.974	1437.17	438.422	1756.07	426.68	1592.95	361.993	2044.91	326.024	1070.84	212.42	278.702	158.563	193.927	280.078	298.857	161.725	323.096	181.466	198.286	174.567	146.329	116.023	239.115	81.2093	157.298	93.8663	0	7.9056	14.628	0	0	0	0	0	0	0	0	2.6912	2.9116	7.9023
AT1G06620			Lus10027586	184.9	0.9426	42.5554	158.637	1349.03	146.789	1181.91	148.417	1423.97	106.316	2451.23	153.668	2366.67	123.549	828.236	123.784	208.853	140.855	182.216	161.754	203.916	121.853	337.545	101.293	141.284	119.48	92.8623	72.081	98.5421	91.1902	89.8847	71.7801	31.162	58.5016	13.2328	9.86	11.3843	6.0835	17.8602	29.2986	20.723	49.4176	57.2977	81.4959	67.1206	51.3751
AT1G21326			Lus10012286	167.1	0.9425	0.3225	1.2123	334.668	0	164.8	2.65	116.426	0	158.452	1.354	253.322	0	64.5146	4.5846	4.1701	0.8048	0	3.5453	3.7151	2.6085	1.6054	1.1733	1.2215	0	0	1.5417	0	0	0.7368	0	0	0	0	0	0	0	0	0.6271	0	0	0	0	0	0
AT2G39380		ATEXO70H2	Lus10015221	155	0.9424	16.6821	26.1174	780.187	46.4555	1023.4	27.6584	629.159	49.4164	1255.92	61.0898	1031.62	53.0877	359.393	86.1905	88.6148	59.9641	119.916	46.5319	94.528	54.4052	71.0408	75.8717	64.7383	123.946	79.8476	57.819	72.0523	111.152	76.9914	248.47	0	192.897	0.3242	0	2.283	0	0	6.2125	0	0	1.1837	6.3024	2.2702	17.5277
AT3G09220		LAC7	Lus10027747	221.9	0.9424	21.5362	1083.93	10916.5	1553.93	9952.54	845.197	12185.3	766.134	18867.1	1866.27	16449.7	1893.92	7681.13	3120.28	1199.6	1369.11	1372.95	773.316	1320.91	842.908	1477.41	1088.02	1060.24	847.153	337.33	234.359	1358.04	186.464	637.297	0	0	0	0.2161	0	0	0	0	0	0	0	789.648	7.9546	0	6.5951
AT2G32030			Lus10010570	170.1	0.9424	359.064	48.8702	1789.63	99.9409	1043.51	43.7537	1694.12	48.904	2115.57	44.2927	3426.97	33.9772	1153.72	423.312	396.16	148.502	389.728	172.389	556.848	120.735	367.245	238.566	289.49	290.325	379.892	124.889	212.625	100.264	99.8309	378.226	128.803	439.553	1.5379	0	2.9309	0	3.0115	86.8573	0.4692	4.6717	40.0937	23.2505	8.9714	51.1714
AT2G48020			Lus10008184	201.2	0.9422	40.4325	414.242	1726.63	401.382	1936.1	453.922	2553.8	455.626	2295.05	382.313	3838.63	320.176	1382.43	420.255	494.158	314.309	482.475	581.87	498.645	450.147	278.545	441.933	523.606	297.024	347.179	347.299	294.92	393.797	388.272	0	0	0	0	0	0	0	0	0	0	0	0	0	0	0
AT5G36970		NHL25	Lus10020783	261.8	0.942	1.5411	62.4604	1091.66	58.0008	873.766	70.1721	1246.51	42.771	1289.45	74.5708	1527.66	84.4932	665.051	213.031	230.746	231.808	290.422	156.879	345.502	120.735	295	107.159	236.559	156.701	146.68	81.7175	308.341	119.772	175.717	93.8663	0	101.192	0.3226	0	0	0	0	2.2341	0	0	1.8753	14.0694	1.1665	134.894
AT1G06620			Lus10022191	189.1	0.942	75.8705	316.299	31566.9	32.5711	24855.3	26.6544	19719.5	4.2154	16076.1	259.292	36051.1	34.0005	8808.58	2227.51	8936.89	3881.97	2723.88	7997.72	10249.1	3357.1	5045.91	2716.13	4094.8	1597.9	1490.37	2687.81	4727.55	1241.73	5426.97	13.8039	8.3099	0	369.734	37.8887	42.9767	0	62.6154	56.0104	0	5.0361	237.47	145.678	61.547	50.9983
AT3G59710			Lus10035736	261.3	0.942	4.8877	21.3121	1026.38	14.1103	1127.03	13.9897	1495.43	5.5158	1337.31	23.2804	1383.64	8.5862	621.126	196.832	234.916	120.733	200.017	190.116	291.014	128.56	161.748	117.327	124.591	110.174	121.354	56.6626	106.666	108.43	123.407	60.737	12.4648	56.9205	4.8597	30.4823	7.6668	0	0	13.4637	0	2.7978	7.8937	29.4338	33.1842	18.2725
AT4G33050		EDA39	Lus10014872	190.2	0.9419	12.3141	32.012	1169	33.3508	1128.21	48.119	1082.42	25.2262	1647.55	46.3486	2155.45	39.5771	606	335.593	366.622	258.369	404.717	280.521	468.512	206.069	270.116	242.477	340.792	220.349	307.783	242.84	347.193	251.34	375.748	226.383	164.12	398.444	32.705	45.2351	113.628	177.426	102.267	131.991	13.4789	18.0786	19.5714	101.263	22.8215	25.5
AT3G05170			Lus10031518	152	0.9417	45.4077	35.2536	434.81	71.7772	319.137	50.7973	374.219	26.8021	460.415	33.4853	500.651	61.9816	235.261	99.0274	48.3037	21.3295	33.7264	34.1233	53.2494	33.1648	33.313	49.6686	37.4585	27.9158	27.4366	21.5857	42.7369	45.822	42.7321	57.9762	29.0845	64.8261	68.2561	22.435	12.0321	12.167	28.3447	23.8505	19.6496	12.6032	30.5242	15.4835	30.6922	50.2748
AT3G50930		BCS1	Lus10014284	216.6	0.9416	23.9209	67.0549	762.924	74.2877	434.826	48.1473	592.306	18.5422	393.202	50.7912	921.265	30.8603	349.575	151.292	165.414	84.5132	155.985	59.3835	92.0513	30.929	169.776	107.941	73.2886	92.3084	114.671	78.6337	37.0857	44.461	50.0997	35.89	0	55.3394	0.863	3.3786	3.1006	0	0	10.4652	0.9384	0	5.5263	9.973	0.7776	8.4315
AT2G02370			Lus10007583	147	0.9414	126.712	188.55	1034.45	179.915	1048.34	165.907	1077.98	157.677	1531.51	163.434	1785.02	210.553	665.618	415.976	326.311	239.857	399.096	331.927	331.88	351.025	333.13	320.695	340.385	189.828	176.579	248.622	309.754	246.35	270.391	104.909	132.958	98.0298	261.981	108.438	212.338	88.8668	79.0907	168.757	380.301	389.088	109.621	283.743	367.522	415.79
AT1G23300	MATE efflux family protein		Lus10026324	86.6	0.9408	0	0	21.3676	0	30.9373	0	24.1366	0	30.8487	0	38.3232	0	20.9268	3.6677	3.8226	0	5.1525	0	0	0	0	2.3464	0	0	1.0552	0	4.9448	0	1.8419	0	0	0	0	0	0	0	0	0	0	0	0	0	0	0.2919
AT2G42010		PLDBETA1	Lus10014146	275.5	0.9406	80.0549	123.322	1439.79	130.057	1262.42	96.9367	2035.53	102.415	1925.68	146.661	2387.47	119.714	1074.16	306.863	410.755	282.113	232.806	259.692	430.123	250.413	418.619	299.967	302.926	273.575	195.926	111.783	331.652	138.373	175.717	77.3015	4.1548	31.6225	2.6584	2.7149	12.264	0	1.8682	7.7411	0	0	12.3694	19.2137	24.4252	30.4695
AT3G04720		HEL, PR-4, PR4	Lus10003266	76.8	0.94	90.4097	96.7653	1267.46	101.838	1159.08	116.17	943.847	102.101	1055.87	113.117	1849.1	98.4234	579.484	335.287	179.662	139.246	195.332	266.783	301.334	205.696	217.136	270.244	160.013	127.668	151.253	200.054	111.964	166.955	198.188	82.8232	143.345	147.045	61.2848	73.5396	88.5759	69.9741	65.4177	118.802	131.64	136.648	135.17	193.107	256.083	98.4422
AT3G05550			Lus10020658	200.1	0.94	319.514	835.01	3571.35	698.138	3264.64	542.308	3375.13	604.69	3633.73	596.731	3831.87	572.398	2008.24	401.917	663.742	394.798	313.843	372.698	642.708	310.408	756.164	321.086	533.785	382.633	335.219	277.146	425.956	317.125	258.971	1189.89	392.641	349.429	293.422	381.945	140.283	158.29	278.871	214.262	182.339	30.2165	72.6334	59.0552	90.2706	278.405
AT1G17860			Lus10013731	215.1	0.9392	0	1.3001	1024.5	0	323.314	0	683.434	0	715.745	6.0931	1000.53	0	265.063	11.3087	35.4459	0	51.5265	2.2157	91.2257	116.636	74.2518	3.9109	37.4585	0	2.4623	12.7202	9.8895	4.0831	1.4735	0	0	15.8113	0	0	0	0	0	0	0	0	0	0	0	0
			Lus10041164	128.1	0.939	0.158	0	144.263	1.3384	129.219	0	149.916	0	240.838	3.385	473.8	0	102.195	28.1189	6.9502	1.2073	5.1525	7.5337	9.4941	49.9336	1.2041	10.1684	27.6868	0.7443	1.7588	4.2401	4.9448	4.0831	2.5787	0	0	4.7434	0	0	0	2.5324	0	17.5792	0	0	6.0516	8.6869	2.2836	6.2699
AT2G15760			Lus10014025	232.3	0.9389	3.725	7.5813	273.647	10.4291	210.62	8.5638	284.173	1.5759	290.155	4.5612	396.786	9.1314	109.905	41.2614	90.3523	65.5984	47.3107	60.713	112.691	57.3863	82.279	36.3715	77.3602	46.8986	30.2506	22.3567	67.4607	31.7578	39.4166	33.1293	20.7746	12.649	18.2494	27.5662	17.7553	10.653	10.9353	9.0737	7.5782	13.0425	5.9851	24.6557	14.9485	14.3858
AT3G26770	NAD(P)-binding Rossmann-fold superfamily		Lus10017012	175.2	0.9388	0	0	44.7163	0	26.2908	0	41.5048	0	23.2216	1.354	52.87	0	0	3.6677	2.4326	0	0	0	0	0	0	5.8663	0	0	0	0	0	0	0	0	0	0	0	0	0	0	0	0	0	0	0	0	0	0
AT4G36990	HSF	AT-HSFB1, ATHSF...	Lus10019348	238	0.9388	604.665	670.813	5753.29	816.533	5833.49	790.082	5911.55	741.06	7106.52	814.568	8735.83	896.591	4003.76	1492.75	1732.33	1298.69	1447.89	1732.32	2083.74	1471.55	2171.76	1667.61	1413.25	1296.04	1057.72	907.372	1551.95	1002.19	1109.19	71.7801	91.4084	41.1093	103.097	72.0629	28.9699	46.8053	75.307	58.1074	45.7397	91.2193	129.698	86.0865	159.443	380.659
AT5G10530			Lus10007079	143.2	0.9388	28.9975	92.61	772.081	111.151	585.335	90.576	672.02	77.9105	691.978	94.3725	1228.13	103.567	443.201	131.731	188.002	132.404	154.579	155.106	189.881	102.848	121.211	126.714	179.15	124.319	150.55	98.2921	152.935	86.1998	116.408	298.163	43.6267	290.927	25.2901	18.3553	40.555	9.6344	6.5064	32.8654	1.0059	0	6.0183	11.6847	2.7673	4.215
AT5G44440	FAD-binding domain-containing protein		Lus10012641	150.8	0.9386	0.6322	3.2504	2502.93	0	1860.23	0	1354.89	0	872.413	10.1552	2916.71	0	723.87	977.132	149.429	0.8048	454.37	200.309	191.12	47.3251	22.0748	555.741	76.1387	0	16.5323	16.1893	18.7195	3.1758	48.6261	0	0	3.1623	0	0	0	0	0	0	0	0	0	2.9978	0	0.6577
AT5G57010			Lus10013526	199.7	0.9384	180.258	128.391	3787.03	124.87	3256.47	129.964	3623.42	113.959	4469.23	176.45	5994.88	129.391	1864.29	917.532	969.55	640.691	997.272	866.379	2034.21	781.795	807.939	633.568	1075.31	728.417	905.76	549.28	810.941	431.906	835.117	1134.68	430.035	1491	318.252	399.099	497.875	576.048	259.644	418.236	84.6983	95.9432	108.278	337.064	112.121	477.156
AT1G14550			Lus10024208	162.4	0.9382	0.3056	32.6182	1377.52	24.8734	998.634	22.5535	1122.18	3.4274	294.622	21.1901	1505.68	31.9271	423.284	85.5793	12.8577	8.0489	7.0263	10.1927	68.1097	58.5042	42.1429	26.5942	3.6644	14.5162	20.4015	28.524	76.997	77.1262	30.9439	0	0	0	0	0	0	0	0	0	0	0	0	0.6727	0	0
AT5G09360		LAC14	Lus10006157	198.9	0.9378	6.2945	40.2346	1572.55	37.6429	540.756	39.2625	724.173	26.9343	898.822	50.1983	1275.25	58.124	403.374	58.9886	25.368	2.0122	29.5106	10.6359	79.2549	25.3394	13.6463	15.2526	21.1723	3.3499	2.814	0.3855	6.7108	11.7958	7.736	0	8.3099	14.2301	8.1179	6.7572	10.9061	5.065	6.0232	3.1356	6.1	4.8669	5.9851	11.5657	4.2732	2.9557
AT3G11180	2-oxoglutarate/Fe(II)-dependent oxygenases		Lus10005037	187.2	0.9377	0	0	222.987	0	159.39	0	144.127	0	260.246	0	233.638	0	81.462	11.003	4.8651	0	0	0	93.2895	3.7264	3.6122	14.8615	7.736	2.9777	0	0.7709	0	8.6199	0	0	0	0	0.6306	0	0	0	0	0	0	0	0	2.9978	0	0
AT5G10260		AtRABH1e	Lus10041702	197.4	0.9374	157.239	61.8103	568.183	41.8282	391.54	37.3238	315.096	41.4706	362.013	56.257	438.731	45.0699	182.741	70.2973	64.9842	53.525	34.1948	47.8614	64.8074	36.1459	52.1769	32.8517	57.0023	37.5933	31.6576	40.8587	49.8008	50.8125	34.6277	13.8039	14.5422	22.1358	12.5326	3.8784	0	0	6.0555	12.3466	0	8.7351	32.6255	13.9503	28.4325	78.7148
AT1G21080			Lus10013198	155.3	0.9374	578.441	480.638	1272.8	515.044	1137.97	511.36	1152.51	518.818	1275.58	543.534	1637.59	514.214	885.098	479.855	556.014	505.872	557.891	473.296	659.632	497.845	527.789	452.493	478.819	447.398	426.675	471.803	531.915	399.695	460.843	323.01	415.493	387.376	526.477	599.909	493.229	421.68	429.807	351.663	503.108	427.747	349.764	426.899	508.551	413.365
AT4G24690		AtNBR1	Lus10017950	199.2	0.9373	2260.53	2605.88	10667.1	2506.01	8893.74	2435.31	9976.93	2390.58	10941.2	2883.11	12434	2605.05	6847.58	3328.42	4255.94	3338.67	4086.05	3628.16	4260.36	4025.24	3842.63	3002.8	3675.42	3081.54	3077.47	3607.13	3591.31	3185.31	3546.39	2744.21	2108.63	2534.54	2089.22	1794.56	2057.45	2440.79	1834.44	1722.59	2754.19	2962.93	1683.46	4008.26	2911.57	4487.28
AT5G40690			Lus10010488	249.5	0.9373	15.3407	106.262	1105.62	192.58	573.924	26.4309	678.667	15.9027	979.641	108.462	1155.63	85.8024	327.651	113.087	203.64	104.233	116.169	50.0772	163.05	73.7824	396.946	74.3073	114.412	99.0082	84.4204	33.5349	84.7674	44.9146	93.5685	0	0	6.3245	0	0.3878	3.1006	0	0	41.312	0.5367	1.6787	4.276	55.6822	0.4837	0.7081
AT3G26320		CYP71B36	Lus10016601	175.2	0.9371	260.873	155.026	4003.11	121.581	2739.94	120.173	2653.54	143.715	2828.97	205.171	5226.5	150.225	1717.7	947.179	1147.82	317.126	838.945	785.281	1454.66	535.854	1012.23	856.49	980.032	788.343	556.823	605.943	804.584	442.795	524.573	1283.76	197.359	417.417	349.766	313.134	245.195	339.231	268.646	210.715	249.28	211.907	101.701	155.225	294.714	379.377
AT1G18900			Lus10033110	119.4	0.9371	287.241	935.308	2578.7	993.942	2480.43	1032.24	1879.62	977.591	2483.19	964.624	3441.3	960.553	1631.42	465.184	706.138	803.681	535.876	507.862	608.446	581.689	791.885	497.468	675.477	779.782	580.742	444.435	554.873	445.063	460.843	369.944	251.373	325.712	317.634	664.752	704.656	608.245	685.666	493.354	581.216	514.74	355.172	310.545	248.735	693.953
AT5G52400		CYP715A1	Lus10039234	103.7	0.9368	0	0	313.559	3.346	468.882	0	226.832	0	285.32	3.385	1025.6	0	169.374	59.9055	3.1276	0	4.6842	0	14.8603	10.8065	4.8163	20.3367	12.2148	2.6055	0	1.5417	4.5916	5.8979	2.2103	35.89	0	9.4868	0	0	0	0	0	0	0	0	0	1.3456	0	1.917
AT1G74360			Lus10003477	192.1	0.9365	1.2226	6.8434	108.198	6.358	92.4	5.9137	125.743	10.1114	120.235	5.7966	169.689	8.195	60.1047	11.6143	21.8931	12.4758	15.9264	27.9191	32.1973	25.7121	20.8708	12.1237	25.2439	6.6998	16.1805	17.3457	19.0727	12.2494	7.736	0	2.0775	1.5811	9.5809	0	0	0	0	0	0.4692	0	0.6251	1.9589	2.2155	8.814
[truncated: 17 more columns]

## Sheet: Table S6_Nictaba_Lus10031473
Supplementary 6. List of genes coexpressed with Lus10031473 Nictaba family).
CTR1,2,3,4,(1x3),(1x4) – untreated root tips of different flax genotypes, FOX1,2,3,4, (1x3),(1x4) – root tips of different flax genotypes treated with F. oxysporum. SAM – shoot apical meristem (Zhang and Deyholos 2016); AR_Bet – apical region (unpublished), cPAR – parenchyma cells, iFIB – the intrusively growing phloem fibers (Gorshkova et al. 2018а, Gorshkov et al. 2019); tFIBa, tFIB_Gr, tFIB_Li…
At best	Annotation	At alias	Locus	MR	r	HYP	CTR1	FOX1	CTR2	FOX2	CTR3	FOX3	CTR4	FOX4	CTR(1x3)	FOX(1x3)	CTR(1x4)	FOX(1x4)	R_s6_CTR	R_s6_Al4	R_s6_Al12	R_s6_Al24	R_s8_CTR	R_s8_Al4	R_s8_Al12	R_s8_Al24	R_r5_CTR	R_r5_Al4	R_r5_Al12	R_r5_Al24	R_r7_CTR	R_r7_Al4	R_r7_Al12	R_r7_Al24	LEAF_N	LEAF_P	LEAF_NPK	SAM	AR_Bet	AR_rdf	cPAR	TOP_Bet	TOP_rdf	iFIBa	iFIBb	MID_Bet	MID_rdf	tFIBa	tFIB_Gr
AT1G09155	Phloem protein 2-B15	ATPP2-B15	Lus10031473	0	1	46.2015	43.2303	1708.47	41.2695	1204.38	18.4809	1471.7	12.4753	2074.16	29.1364	1748.29	18.8964	726.802	49.5137	182.442	38.2322	155.516	62.9288	213.823	66.7022	92.313	32.4606	88.3535	40.1988	52.7627	56.2771	84.4141	74.4041	51.9416	157.364	2.0775	164.437	2.5397	2.2897	14.2076	1.3534	0.9341	8.721	10.0594	5.3289	2.4006	7.3413	4.1102	72.8939
AT1G56240	Phloem protein 2-B13	ATPP2-B13	Lus10031471	1	0.9838	2.3206	6.2812	222.3	6.358	190.858	1.325	248.707	2.8102	327.432	6.0931	377.599	3.2472	141.205	11.92	29.5383	8.8538	48.716	15.0675	46.232	13.415	24.0817	12.906	19.1365	10.4219	14.4218	16.1893	14.1279	15.4252	9.2095	33.1293	2.0775	37.947	0.3318	1.1262	3.9182	0	0	4.4683	0	1.1191	0.5918	3.6706	0.954	2.7709
AT1G09155	Phloem protein 2-B15	ATPP2-B15	Lus10031472	2	0.9697	19.4705	7.5813	310.89	16.843	405.536	8.4662	462.483	4.6617	669.259	10.595	559.069	4.2722	252.913	11.003	55.2539	20.1222	55.2739	3.9884	18.1626	7.4528	3.6122	13.2971	29.7226	39.0822	41.5067	19.273	40.9709	27.221	8.4727	126.996	4.1548	177.086	1.3646	2.2897	7.1887	1.3534	0.9341	4.1155	1.4077	3.455	0.5918	3.6706	2.5909	2.6691
AT1G09155	Phloem protein 2-B15	ATPP2-B15	Lus10015208	6.5	0.9484	2.2651	11.8244	735.145	13.7751	766.02	8.1451	682.583	3.4274	1077.01	10.5358	1060.19	7.5194	432.173	87.7187	33.7084	9.2562	18.7369	35.4529	112.691	43.5987	17.6599	26.2031	49.6734	32.3823	23.2155	18.5021	31.4346	13.6105	7.736	212.579	2.0775	158.113	0.656	1.4767	11.2767	0.8441	0	10.6024	0	1.8251	0	17.3143	1.7317	31.7414
AT3G11820	SNAP receptor	PEN1, AT-SYR1, ...	Lus10013589	4	0.9468	6.5857	38.8027	2688.2	30.7858	2164.6	23.4882	2073.84	24.2288	2096.99	36.6084	3582.3	29.7701	983.395	253.07	107.033	47.0859	227.185	91.2911	209.695	112.164	114.388	101.684	138.841	65.5092	52.411	68.9973	104.9	68.5062	79.5701	295.403	24.9296	351.01	11.1097	7.9581	17.1075	0	8.3746	29.6514	10.2586	6.448	15.2288	63.6873	48.3947	360.017
AT1G58420	Uncharacterised conserved protein UCP031279		Lus10012496	11.8	0.9392	165.107	597.643	5188.67	472.82	3989.48	388.455	5809.07	331.704	6012.62	417.483	5871.49	339.031	2934.4	207.224	295.035	85.7205	304.943	256.59	407.832	252.649	286.572	177.555	264.653	216.999	168.137	172.686	218.276	147.447	132.248	960.749	74.7887	678.303	46.6604	14.0143	43.9951	27.7244	8.5838	99.4783	10.731	14.308	4.2095	238.194	13.1085	40.6273
AT1G65690	harpin-induced protein-related / HIN1-related / harpin-responsive protein-related		Lus10007364	21.8	0.9339	0.9692	3.1625	673.233	7.9758	543.106	14.7293	685.362	3.2566	638.956	6.6515	774.359	9.8069	291.036	53.487	86.1822	45.0737	105.395	27.9191	97.8302	30.5564	79.0681	44.1933	69.6242	20.8438	48.8935	33.1495	93.9505	67.5988	51.9416	22.0862	0	14.2301	0	0	0	0	0	3.4884	0.4692	0	1.2169	9.6664	2.3651	92.293
AT1G76650	calcium ion binding	CML38	Lus10022343	4.6	0.9304	10.4129	24.7293	806.721	39.4295	699.968	10.8235	589.74	6.2377	1039.87	13.1252	787.108	20.9649	369.629	67.5465	89.3098	94.1718	263.722	46.975	135.807	61.858	140.476	51.624	87.132	110.547	60.1495	45.4843	139.513	173.307	68.5187	361.661	4.1548	390.538	0	0	1.6352	0	1.8682	28.3383	0	0	0.6251	41.7229	3.0613	191.142
AT4G36500	unknown protein		Lus10014291	5.7	0.9219	27.8587	10.656	631.339	12.4367	526.462	9.2751	510.774	11.0702	999.661	21.892	1043.9	8.4558	281.399	151.598	214.761	159.77	187.369	144.47	441.681	137.504	133.653	79.7826	220.273	197.644	177.986	126.045	173.067	125.67	114.934	215.34	4.1548	230.844	12.309	3.3786	16.0126	0.8441	0.6925	16.6776	0	0.6083	1.8421	51.4578	10.2195	94.2801
AT4G34150	Calcium-dependent lipid-binding		Lus10014088	16.4	0.914	499.239	468.91	1303.93	477.734	1232.25	515.238	1428.26	443.189	1693.99	548.856	1715.41	500.675	1029.35	365.546	392.337	381.517	520.418	343.45	575.836	400.959	524.579	428.245	426.296	376.305	379.54	360.79	416.773	312.134	385.694	643.26	249.296	543.907	164.968	197.066	174.467	159.915	194.724	231.45	137.949	147.479	133.269	257.697	177.784	450.884
AT1G28480	GRX480; thiol-disulfide exchange intermediate	roxy19, GRX480	Lus10018631	9.5	0.9136	15.8085	72.4224	524.721	117.063	274.494	114.329	389.574	92.6063	437.793	81.5685	491.002	94.1277	154.672	102.695	70.8918	52.3177	88.5318	66.4741	81.7316	84.2163	57.3946	98.9461	59.0381	77.4199	67.888	45.4843	68.5203	79.3946	59.3092	126.996	10.3873	52.1771	3.7241	5.6683	8.3147	9.6344	12.3527	20.656	0	0	29.5996	18.9666	17.1064	127.866
AT1G09155	Phloem protein 2-B15	ATPP2-B15	Lus10015209	35.5	0.9014	0.917	20.9167	807.756	16.0621	716.025	8.954	637.265	11.8582	1663.06	17.8643	896.966	5.0129	390.693	19.2552	10.4253	3.622	7.9632	20.8286	70.1735	15.6508	11.6395	7.0396	18.7292	15.6329	8.442	3.0837	15.5407	6.3516	2.5787	113.192	2.0775	88.543	0.5555	0.7383	10.4591	0	0	8.8582	0.4692	0	1.2502	12.2385	0.954	8.4657
AT2G48010	RECEPTOR-LIKE KINASE IN IN FLOWERS 3	RKF3	Lus10008187	39.6	0.8993	165.081	307.33	984.123	234.516	823.776	257.905	1018.56	272.92	1017.48	276.185	1089.07	258.153	544.591	179.716	167.152	145.282	190.648	151.561	170.893	144.211	183.823	150.57	133.955	162.656	122.058	94.4376	121.853	97.5419	143.668	129.756	35.3168	82.2185	72.9584	54.73	40.6625	12.8506	30.8731	33.6886	32.4569	34.2344	140.936	50.3593	69.7773	300.268
AT1G30700	FAD-binding domain-containing protein		Lus10023375	45.8	0.8964	6.3207	339.21	2816.54	307.299	2038.14	237.152	2532.91	186.943	2625.42	344.553	4031.47	334.652	1466.07	899.805	1156.51	542.092	605.202	515.839	1194.19	593.613	422.633	498.641	537.45	204.344	241.302	332.652	660.126	689.145	520.152	187.732	0	67.9884	0	0	0.8176	0	0	6.2125	0	0	3.059	24.4681	0.4837	16.7593
AT2G41835	zinc finger (C2H2 type, AN1-like) family protein		Lus10007540	12	0.8918	417.649	409.823	1290.83	325.255	1405.47	360.85	1187.26	384.46	1472.24	316.771	1311.85	348.861	695.24	433.092	460.449	522.775	582.249	568.575	576.249	620.816	529.395	403.997	540.3	489.83	469.94	432.871	479.995	463.211	475.21	585.284	197.359	653.005	184.451	69.6466	139.667	108.526	49.361	244.58	126.803	125.577	99.5592	318.235	126.705	584.505
AT1G13190	RNA recognition motif (RRM)-containing protein		Lus10039103	24.4	0.8917	181.176	205.9	815.179	199.214	666.441	205.865	572.925	197.28	727.51	217.99	857.393	222.014	354.734	224.034	222.406	128.38	244.985	215.819	311.653	233.644	229.578	163.867	216.201	165.262	177.283	181.937	264.192	201.889	177.559	245.709	110.106	215.033	282.591	241.085	233.1	150.895	240.366	322.031	231.017	247.843	225.148	396.274	206.601	228.675
AT3G59080	aspartyl protease family protein		Lus10007335	32.3	0.888	86.8932	76.0154	623.465	81.2578	616.803	65.9452	699.379	54.9047	839.221	61.5297	1194.79	72.1614	373.291	130.814	174.45	138.441	186.901	136.937	215.061	133.777	194.259	107.941	153.906	178.289	102.008	103.303	192.139	157.882	116.04	113.192	6.2324	131.233	11.3356	49.2628	23.6483	5.7486	19.5192	26.7901	8.851	16.9594	64.0077	90.3109	90.7373	219.633
AT2G24300	calmodulin-binding protein		Lus10036301	10.7	0.8877	1029.85	811.335	1582.23	669.137	1395.23	679.313	1389.12	797.42	1725.64	837.899	2293.98	796.71	1153.07	554.126	617.176	443.091	647.36	645.685	679.858	621.561	724.055	502.943	664.89	486.852	486.12	489.919	497.302	413.305	468.211	571.48	176.584	534.42	98.9429	149.354	170.489	196.145	198.944	366.008	124.261	115.551	242.411	366.164	171.767	511.977
AT2G41640	Glycosyltransferase family 61 protein		Lus10035441	6.3	0.885	215.097	217.004	715.979	208.47	528.931	276.065	1462.64	178.766	1424.09	150.13	808.983	154.717	447.373	147.319	193.91	189.149	283.864	206.513	250.561	259.356	333.932	258.511	304.962	300.747	199.443	287.553	328.474	351.151	345.172	91.1055	70.6337	117.003	52.5288	19.6827	9.9187	3.3766	17.8602	28.1816	16.7636	27.8352	55.9144	37.686	53.7972	289.057
AT3G23730	xyloglucan:xyloglucosyl transferase, putative	XTH16	Lus10020773	4.6	0.885	398.812	107.404	5334.97	244.387	3529.31	158.447	5668.36	83.9661	3397.79	119.041	3910.35	115.969	1584.75	140.595	275.227	241.064	248.732	105.472	490.39	89.0605	2275.32	95.0352	238.188	129.53	181.504	110.627	408.296	68.9599	184.927	276.077	39.4718	362.078	15.6474	66.9317	64.7748	7.7718	26.5089	132.618	0	0	38.5177	275.836	4.0287	1012.82
AT1G30755	unknown protein		Lus10013554	77.9	0.8781	212.867	187.777	1280.06	198.152	1078.98	167.707	1134.91	192.58	1320.76	183.734	1465.14	167.445	743.986	375.326	392.337	258.771	417.833	456.899	603.493	405.803	466.783	337.121	469.047	292.93	309.541	378.136	393.815	333.457	418.111	753.691	157.887	354.172	144.06	144.723	142.088	94.9779	103.555	112.354	115.732	126.257	114.862	215.914	198.554	263.879
AT3G08760	Protein tyrosine kinase	ATSIK	Lus10014168	20.6	0.8768	412.256	490.775	1431.88	505.788	1464.4	409.177	1646.22	450.975	2121.15	435.057	2252.55	438.693	1114.06	443.484	563.312	423.371	490.907	461.774	681.922	502.317	546.654	382.487	569.208	477.175	500.191	393.169	499.774	386.538	410.744	1195.41	226.444	1381.9	753.857	431.834	561.059	240.835	235.244	300.865	524.558	570.437	296.55	601.168	489.463	792.057
AT5G07100	WRKY DNA-binding protein 26	WRKY26	Lus10042243	22.2	0.875	271.132	471.484	4302.43	563.452	2989.08	491.324	3687.39	365.212	4324.03	438.352	4712.03	469.768	2218.41	1115.89	1988.45	1536.93	1529.4	1251.93	1975.59	1219.27	2270.1	1053.6	1896.95	1396.91	1480.17	726.977	1501.8	846.573	1152.29	1548.79	411.338	1951.11	16.4421	16.2667	131.618	9.2858	35.0927	578.624	0	0	347.304	909.069	486.126	1993.9
AT1G51760	IAR3 (IAA-ALANINE RESISTANT 3); metallopeptidase	JR3, IAR3	Lus10030659	13.7	0.8742	78.3732	13.8625	931.532	14.6119	1198.2	16.3187	1335.09	11.4118	2655.49	30.3719	1559.02	18.1323	561.607	51.3476	83.7496	41.0493	56.6791	38.555	97.0047	51.4241	265.3	51.624	91.2036	53.2262	54.5215	48.9534	59.6904	45.822	55.6254	1032.53	35.3168	290.927	31.9464	85.4135	41.5423	104.131	225.034	84.2116	72.6945	110.417	104.793	28.752	98.5894	1075.24
AT1G09155	Phloem protein 2-B15	ATPP2-B15	Lus10031484	16.7	0.8667	32.9802	16.9811	675.406	16.0062	432.475	5.3976	529.103	7.1964	630.961	6.7701	669.689	5.8189	259.861	44.9291	160.202	34.6102	184.559	63.8151	208.457	62.9759	65.4218	26.9853	72.4743	43.9209	52.0591	70.9246	81.9418	59.8862	54.5202	118.713	6.2324	143.882	1.4894	3.0281	14.2076	0	0	10.4652	7.6458	4.0146	6.5436	8.6869	5.5841	50.9823
AT3G25250	AGC2-1 (OXIDATIVE SIGNAL-INDUCIBLE1); kinase	AtOXI1, OXI1, A...	Lus10025882	74	0.8626	21.8566	5.675	835.975	18.2373	711.262	10.7259	617.671	4.6617	717.597	14.2172	1082.37	14.0791	382.666	127.452	114.678	75.6595	102.585	51.4066	110.214	37.6365	215.531	63.3568	81.0246	46.8986	33.4164	30.0659	68.1671	36.2947	26.8917	11.0431	0	12.649	5.3684	7.1451	7.3273	0	22.2567	29.3575	24.8111	32.289	71.8682	44.4231	148.457	237.504
AT1G19180	JAZ1/TIFY10A (JASMONATE-ZIM-DOMAIN PROTEIN 1)	TIFY10A, JAZ1	Lus10039911	95.8	0.8591	62.2058	275.845	2102.14	186.051	1969.16	217.472	2414.63	205.606	3781.99	185.647	2874.53	207.739	1499.64	336.51	304.07	289.76	367.243	231.773	348.391	398.723	468.388	303.096	409.195	456.331	250.447	282.928	337.657	351.151	225.08	1993.28	56.0915	267.21	221.538	72.9506	75.48	46.1632	46.2049	83.5061	209.146	124.481	33.4169	184.352	188.944	301.273
AT5G41330	potassium channel tetramerisation domain-containing protein		Lus10024643	32.3	0.8585	447.212	127.178	1403.59	98.7154	1311.66	102.822	1510.95	102.547	2337.1	132.809	2225.32	99.9049	977.376	373.798	417.011	309.479	403.78	290.27	437.966	293.267	497.688	278.457	373.365	489.458	337.681	240.527	276.907	422.833	211.818	1269.96	91.4084	1683.9	61.5489	40.4544	68.3989	47.1541	37.6211	94.0301	54.0509	58.0324	96.6332	181.158	110.415	326.979
			Lus10008659	18.7	0.8578	0.7112	1.8184	122.274	4.0152	98.5175	1.2274	60.8494	0	69.0384	0	120.835	0	60.2295	22.0061	15.2904	0	7.9632	13.738	48.7087	16.7687	16.0544	16.0347	20.358	2.9777	9.849	6.1674	4.2384	25.8599	4.7889	27.6077	10.3873	12.649	0.2312	0	0	0.8441	0	4.1155	0	0	0.5918	35.7957	2.1887	9.3817
AT3G18950	WD-40 repeat family protein		Lus10012036	48.9	0.8571	8.5318	23.6576	309.129	22.6982	179.035	21.4236	167.23	6.5793	308.855	7.7091	260.857	19.2225	111.153	80.0776	11.4678	12.4758	25.2948	18.6128	35.9124	30.1837	18.864	24.6387	22.8009	14.5162	4.9245	11.1783	29.6686	33.5726	11.7882	80.0624	8.3099	67.9884	31.5714	60.4129	18.8502	38.5242	48.8304	18.6962	17.2359	26.1077	18.8798	19.5798	34.4992	93.3304
AT1G80840	WRKY40 (WRKY DNA-binding protein 40)	ATWRKY40, WRKY4...	Lus10026082	32.8	0.8559	271.176	649.105	5249.2	553.69	4097.54	434.802	4401.68	415.995	6113.7	380.223	4930.84	447.606	2771.82	638.482	1229.49	920.792	1360.77	923.547	1111.22	780.305	1110.97	606.974	1155.92	956.21	964.151	778.629	835.312	863.359	841.38	3354.34	251.373	4597.91	190.601	90.5821	320.541	171.384	60.2166	673.379	150.143	130.519	136.308	907.72	290.346	1693.6
AT2G38470	WRKY33 (WRKY DNA-binding protein 33)	ATWRKY33, WRKY3...	Lus10001265	35.7	0.8558	145.39	235.101	5010.59	145.952	4248.28	167.82	5464.59	95.8242	7021.81	155.6	8113.98	117.753	2539.94	713.059	1298.64	901.072	1151.38	1270.1	1919.45	1283.37	1391.92	869.005	1384.34	1118.87	1020.43	957.097	1049	978.595	1068.3	3967.23	205.669	5737.9	54.9772	34.3608	272.984	51.2281	32.9829	177.418	19.0485	15.2807	77.7867	681.169	226.788	1928.12
AT2G05940	Protein tyrosine kinase	RIPK	Lus10034897	21.2	0.8528	55.6073	111.067	1259.61	93.5269	990.4	83.4222	1198.13	73.0006	1493.92	79.1913	1222.56	79.2661	638.354	499.722	544.546	351.736	578.034	259.692	537.447	312.644	460.762	277.675	364.407	336.107	314.466	230.505	380.747	292.172	332.647	182.211	6.2324	154.95	0	10.9862	23.7105	0	6.5388	41.0965	2.1468	0	23.914	99.5931	66.4763	204.783
AT1G77480	nucellin protein, putative		Lus10025687	25	0.8503	103.811	124.631	882.931	134.63	649.857	154.469	652.158	114.064	949.377	143.098	736.687	120.152	395.577	259.489	289.822	223.356	354.596	241.523	246.433	312.644	284.163	218.62	297.633	213.649	245.171	299.888	323.175	271.303	232.816	378.226	153.732	241.912	143.74	88.3524	201.293	147.427	128.227	165.64	108.899	52.8238	254.075	335.439	175.839	568.933
AT3G11820	SNAP receptor	PEN1, AT-SYR1, ...	Lus10021263	31.6	0.8495	34.9299	44.9609	643.071	49.7469	550.635	34.2834	663.968	24.8459	645.902	43.3441	862.555	42.0835	338.828	236.871	174.45	82.0986	248.732	136.05	235.288	109.928	201.885	127.496	120.112	97.1471	91.4554	73.2373	112.67	60.3399	96.8839	328.532	54.0141	202.384	17.0635	15.8416	27.8439	20.783	21.1458	35.7072	6.5048	5.2313	29.1742	71.4633	90.7491	515.324
AT5G41330	potassium channel tetramerisation domain-containing protein		Lus10032277	40.4	0.8494	388.909	263.177	1100.44	233.455	1311.71	222.158	1405.76	202.179	1654.05	282.094	1465.08	290.406	714.963	325.507	541.071	369.443	458.117	432.082	544.465	447.166	575.15	321.086	568.801	469.731	451.649	274.833	374.036	425.555	383.852	1027.01	108.028	1103.63	69.3081	60.3009	64.789	47.8376	45.9633	104.142	72.0197	66.4747	121.066	168.315	154.344	221.474
AT1G30755	unknown protein		Lus10017260	27	0.8482	299.017	154.807	736.389	121.748	658.795	129.294	981.041	128.037	1139.97	129.38	1382.26	125.165	437.082	373.798	413.188	261.186	369.117	451.138	522.174	498.963	414.606	357.849	443.803	356.578	271.552	402.42	356.729	388.807	325.648	952.467	216.056	430.066	247.865	206.702	171.29	204.321	139.34	177.517	162.956	184.609	149.396	321.965	250.012	352.206
AT4G11070	WRKY DNA-binding protein 41	ATWRKY41, WRKY4...	Lus10001062	41.2	0.8472	0	33.6197	146.283	41.7177	232.559	14.2541	67.6361	28.3781	222.342	37.9873	163.199	29.3136	78.2995	7.3354	2.4326	1.2073	3.279	2.2157	10.3196	3.7264	2.4082	0.3911	2.0358	1.8611	0	1.5417	2.4724	5.4442	8.1044	44.1724	0	4.7434	0	0	0.6478	0	0	5.8597	3.0853	1.1191	1.1837	12.051	19.557	69.4392
AT1G80840	WRKY DNA-binding protein 41	ATWRKY40, WRKY4...	Lus10002309	36	0.8463	108.125	354.592	3156.94	457.989	3359.16	329.708	4691.93	315.3	4610.36	310.332	4489.63	292.871	2550.76	521.116	1258.68	843.12	1319.08	936.399	1240.42	895.078	1074.04	597.979	1169.36	973.332	969.075	572.022	788.337	694.135	672.662	2352.18	203.591	3461.08	106.598	67.0436	162.715	61.8536	38.7968	237.877	36.3457	23.7491	67.2664	739.331	240.066	800.522
AT1G19180	JAZ1/TIFY10A (JASMONATE-ZIM-DOMAIN PROTEIN 1)	TIFY10A, JAZ1	Lus10027648	34.8	0.8454	140.326	163.732	1105.19	170.493	1096.27	182.631	1024.08	146.894	1677.7	160.37	1326.94	184.943	750.436	224.34	121.628	146.087	153.643	149.345	172.544	210.168	270.116	155.654	201.951	189.828	134.017	178.082	185.075	180.112	130.038	1258.91	68.5562	215.033	423.432	186.14	146.207	150.574	110.302	96.5386	193.87	169.595	106.528	140.849	256.371	455.834
			Lus10039442	45.3	0.8442	55.4341	46.4807	451.23	31.0639	349.072	38.9698	345.843	35.6793	502.677	36.8703	528.075	41.3662	233.901	80.0776	123.713	104.233	136.779	91.7343	153.969	97.2586	133.252	70.3964	109.526	73.3256	64.0188	60.1317	137.394	72.5893	81.0436	245.709	41.5493	264.048	124.668	63.7023	70.8828	77.7597	64.0652	91.0512	89.8599	55.0882	48.0872	72.3743	35.8153	144.081
AT1G70170	MMP (MATRIX METALLOPROTEINASE)	MMP	Lus10010719	113	0.844	412.108	151.073	1126.22	179.415	1039.63	160.008	1369.76	148.299	1455.04	196.548	1777.3	191.918	700.567	389.08	472.612	396.81	480.133	293.816	498.645	298.111	404.973	383.661	373.772	474.197	378.836	213.93	441.144	303.968	308.702	731.605	85.176	964.486	25.8386	28.2299	19.8998	6.5927	45.5448	67.5339	24.0076	32.6045	44.5361	45.1554	47.0915	255.993
AT4G27270	quinone reductase family protein		Lus10006748	48.8	0.8411	547.683	289.874	4841.73	307.798	2727.7	332.008	4172.04	310.677	2622.86	334.635	6615.19	365.246	1798.86	1225.01	1072.76	687.777	710.597	557.496	1068.7	657.334	771.416	978.51	818.39	798.021	763.301	587.826	898.534	694.589	684.45	438.963	523.521	335.199	35.0379	47.5102	47.4806	162.098	140.289	177.046	60.7519	83.7985	523.199	333.718	152.308	516.183
AT4G11070	WRKY DNA-binding protein 41	ATWRKY41, WRKY4...	Lus10039331	20.8	0.841	0	5.7189	120.772	7.139	148.981	7.0436	111.403	10.3869	214.483	5.6781	198.106	4.8825	47.8729	11.92	7.2977	4.0244	8.4316	5.3179	31.7845	11.1792	12.0408	10.1684	13.8434	7.4442	2.1105	13.1056	17.6599	10.4347	6.9992	30.3685	0	7.9056	0	1.4767	1.2957	0	0	14.5807	13.5464	3.5038	1.1837	16.6415	25.2362	167.462
AT1G65800	ARK2 (Arabidopsis Receptor Kinase 2); kinase	ARK2	Lus10007602	123.5	0.8381	61.7725	108.546	644.238	130.168	449.53	81.1468	513.748	96.3367	727.758	87.5679	815.028	112.74	380.046	154.348	199.818	102.623	146.616	170.174	200.201	118.126	208.306	118.501	143.727	103.103	65.4258	65.5282	120.44	88.4682	95.4104	102.149	78.9436	64.8261	18.1602	72.0856	70.4047	73.4975	179.586	114.764	51.4991	93.7242	168.575	126.107	159.115	107.653
AT5G13640	phosphatidylcholine-sterol O-acyltransferase	PDAT1, ATPDAT	Lus10017165	128.8	0.8381	293.49	671.375	1208.96	620.004	1213.49	643.094	1451.54	650.674	1453.26	599.099	1351.47	577.547	957.584	285.774	279.397	242.674	206.106	289.827	291.427	250.04	356.007	267.897	251.217	245.287	224.066	203.137	243.706	234.101	172.402	242.948	251.373	226.101	474.07	348.546	220.561	158.038	256.971	215.791	139.016	98.6661	269.924	177.377	151.403	438.604
AT4G17260	L-lactate dehydrogenase, putative		Lus10004350	141.5	0.8373	881.514	1961.05	8031.46	1984.22	6471.99	1658.1	7677.03	1596.81	5197.49	1578.75	6637.47	1772.66	4217.55	328.869	178.62	65.5984	237.022	144.47	174.608	48.8156	129.238	258.902	128.662	42.4321	74.2196	80.5611	124.679	71.2283	98.7258	60.737	153.732	85.3807	687.187	824.064	113.549	124.244	1026.3	203.66	310.191	206.819	754.705	218.385	137.999	119.431
AT2G41410	calmodulin, putative		Lus10038970	59	0.8322	526.158	1225.62	7031.56	1341.63	5006.59	1098.21	7359.67	816.529	5863.43	809.29	5893	1091.35	3312.07	1397.08	2018.33	2109.21	1865.26	1442.05	2064.76	868.62	2421.41	1348.48	1903.88	1829.79	2018.7	895.808	1666.39	1199.08	1405	2194.81	614.929	2395.41	750.655	656.534	620.272	310.007	642.276	2465.91	82.0055	83.3365	1059.09	867.328	794.442	1185.66
AT2G38470	WRKY33 (WRKY DNA-binding protein 33)	ATWRKY33, WRKY3...	Lus10012215	55.4	0.826	51.2314	100.218	3560.49	60.0655	3354.45	55.8613	3421.65	30.0588	4665.72	63.4517	6000.66	58.0822	2248.01	369.825	656.097	393.59	646.892	568.132	1152.09	512.378	722.851	295.274	642.904	448.887	546.27	432.871	541.452	404.232	480.736	3116.91	101.796	4760.77	43.3464	33.6971	247.129	38.6986	19.0684	145.553	0.9384	0	81.5042	747.515	193.251	979.898
AT5G49190	SUS2 (SUCROSE SYNTHASE 2)	ATSUS2, SSA, SU...	Lus10010308	148.8	0.8225	478.641	712.892	5273.05	770.137	4646.44	636.878	5786.61	507.5	4900.35	600.827	4495.88	541.426	3149.5	1188.02	1189.18	1385.61	1758.93	1729.66	1513.27	1775.25	1600.23	1233.5	1671.79	1237.6	1063.7	1645.53	1545.95	1497.15	1763.8	256.752	249.296	273.535	495.406	324.62	342.289	95.1661	188.394	364.323	425.584	375.467	258.192	1762.28	506.599	408.224
AT2G34500	cytochrome P450, family 710	CYP710A1	Lus10028129	44.3	0.8217	1400.64	753.838	1450.17	592.566	1293.54	619.416	1135.48	740.256	2052	764.661	1646.59	1036.28	951.845	305.029	248.469	311.894	315.717	277.862	273.264	206.442	243.626	290.19	225.566	240.076	185.021	190.417	243.706	173.307	211.45	795.103	174.507	480.662	228.04	147.378	217.967	218.511	258.017	282.757	292.674	406.802	78.312	75.0745	42.1691	260.366
AT4G36990	HEAT SHOCK FACTOR 4	AT-HSFB1, ATHSF...	Lus10018488	70.2	0.8196	0.3056	0	61.5386	0	67.5207	0	52.0681	0	109.108	0	102.221	0	30.0523	9.4748	3.1276	0	2.3421	5.3179	11.9708	14.5329	2.4082	4.6931	9.3646	1.8611	1.7588	6.5527	4.5916	28.582	7.3676	0	0	0	0	0	0	0	0	0	0	0	0	2.6912	4.2866	1.2466
AT1G20270	oxidoreductase, 2OG-Fe(II) oxygenase family protein		Lus10017249	92.9	0.8179	151.348	391.392	863.869	422.742	835.538	322.9	1544.4	247.721	969.288	193.059	501.507	236.489	502.195	64.7957	52.1263	45.8786	44.9686	43.8729	36.7379	44.344	39.7346	41.4557	49.6734	36.4767	45.3759	58.5899	49.8008	49.4515	48.2578	138.039	85.176	98.0298	44.3043	78.4696	70.4358	19.2551	47.8315	78.2146	42.8537	36.7167	34.2084	63.994	110.717	48.4785
			Lus10039778	61.5	0.812	175.982	328.431	798.704	318.004	687.204	190.607	998.336	170.517	853.969	166.7	661.838	167.533	490.531	306.863	367.664	464.823	358.343	360.29	407.832	352.143	347.98	312.482	326.134	374.817	302.154	287.168	333.065	349.336	300.966	107.67	101.796	110.679	146.374	83.1984	75.0162	77.0761	68.9449	153.117	83.9592	98.1553	131.752	172.42	118.766	223.831
AT1G71100	Ribose 5-phosphate isomerase A	RSW10	Lus10032450	88.5	0.8075	214.792	556.636	1723.45	539.252	1525.75	540.032	1697.29	490.407	1530.37	456.475	2154.92	479.459	1082.23	233.509	170.279	103.831	216.88	169.731	219.602	208.305	366.041	187.333	114.412	140.696	74.2196	71.6955	185.782	107.523	83.6222	817.189	151.655	888.592	371.242	286.918	268.396	260.467	309.859	205.345	173.154	181.248	107.327	196.453	118.072	726.063
AT5G17680	disease resistance protein (TIR-NBS-LRR class), putative		Lus10011104	50.9	0.8071	264.728	305.696	528.903	296.535	596.097	330.432	784.688	180.551	732.183	256.808	554.172	256.755	544.685	354.237	353.764	284.93	348.507	319.076	391.321	336.865	327.912	316.784	348.935	346.901	282.105	238.6	285.03	311.227	237.605	347.857	201.514	505.96	176.647	323.12	289.297	242.886	255.167	305.784	254.435	215.264	311.002	445.22	372.275	438.986
AT4G35600	Protein tyrosine kinase	Kin4, CX32, CST...	Lus10024512	65.2	0.8057	251.588	288.706	605.58	276.625	428.002	287.587	525.363	261.916	549.024	270.482	531.072	307.816	457.747	243.29	322.836	259.174	304.475	297.361	369.031	371.893	337.545	277.284	307.812	276.925	264.165	289.095	328.12	225.934	312.386	182.211	105.951	226.101	167.636	108.124	100.701	49.3516	150.308	132.814	90.3353	94.3848	121.797	177.871	76.2778	337.936
AT4G24160	alpha/beta hydrolase fold		Lus10024310	80.5	0.8033	611.946	328.326	1403.37	415.603	1066.57	314.324	1572.23	290.57	1863.71	359.388	2301.1	341.84	1010.33	882.995	1209.33	996.451	796.318	795.917	981.192	763.164	1393.53	940.966	1078.97	1066.01	849.128	763.21	833.546	753.114	707.289	1118.11	461.197	777.914	141.387	170.275	172.911	118.064	184.369	310.664	109.979	154.776	325.458	397.319	464.393	913.679
AT5G18150	Methyltransferase-related protein		Lus10019138	72.3	0.8002	15.2499	19.3179	499.6	16.5078	166.272	13.9897	206.989	8.1552	220.463	11.3562	258.014	11.0927	84.0131	29.9527	33.3609	26.5613	50.1212	12.8516	67.2841	35.4007	27.6939	27.7675	31.7584	21.5882	26.0295	18.5021	31.7878	42.1925	17.6822	209.819	16.6197	241.912	3.8039	5.2805	6.9878	2.7068	5.8139	40.9593	13.8163	20.6096	15.7874	47.2334	13.846	69.0366
AT1G04700			Lus10003184	240.3	0.7995	30.9642	43.6168	1034.15	23.4792	585.983	23.5858	532.916	15.1808	878.118	28.7214	751.105	31.6663	281.774	103.306	361.062	233.015	255.29	198.093	279.456	119.99	331.524	68.441	341.606	236.354	245.171	105.616	203.442	229.564	130.406	113.192	22.8521	79.0562	0.5044	0	0	0	0	26.0258	0	1.6787	10.2278	58.3049	3.9071	26.2197
AT3G08650			Lus10003243	243.6	0.7974	456.351	655	1109.85	710.071	1194.43	644.585	1527.72	556.806	1304.55	580.245	1073.3	573.945	839.402	323.062	380.87	310.687	398.159	447.149	410.309	428.907	391.728	381.705	376.622	341.69	343.661	398.18	379.687	361.132	358.065	323.01	340.704	338.361	308.618	354.364	239.194	208.381	404.314	314.035	228.612	248.695	373.334	290.965	282.955	484.294
AT2G30970		ASP1	Lus10025252	141.8	0.7972	138.398	565.596	1227.58	675.047	1515.04	364.296	1411.57	381.17	1724.77	359.522	1165.77	339.273	778.81	147.93	137.613	114.294	124.6	134.278	146.126	150.546	145.293	124.758	168.564	102.73	156.881	131.056	137.394	134.744	123.407	30.3685	41.5493	63.245	79.4406	71.1606	58.8196	27.2014	65.3057	37.0202	81.4044	59.4183	20.988	55.0094	62.6815	43.1374
AT5G05840			Lus10040241	73.7	0.7951	221.62	181.987	476.598	181.978	381.952	128.847	444.847	123.861	256.881	126.563	306.141	123.791	221.419	60.5168	96.955	61.1715	87.595	66.4741	126.725	87.1974	104.354	57.8815	62.7025	39.0822	76.3301	47.0261	69.2266	48.0904	65.2032	60.737	81.0211	75.894	41.0419	74.2407	72.5945	80.0902	103.973	107.141	134.054	124.091	75.6521	145.883	146.38	70.3896
			Lus10034451	214.9	0.7943	18.5345	79.055	139.756	62.0731	118.16	58.3005	134.542	60.2884	124.389	52.9064	147.008	46.8356	111.639	23.8399	25.368	37.4273	33.7264	44.7592	39.2147	36.5186	30.5034	19.9457	32.1656	40.571	26.7331	37.7751	39.5581	39.9241	49.3629	69.0193	16.6197	42.6903	78.9743	33.6597	22.9382	32.4683	22.74	12.621	45.7334	20.0501	19.4383	20.8659	42.0969	68.9449
AT5G47530			Lus10006398	125.2	0.7922	1397.72	1316.91	5202.07	1258.85	4450.3	1388.98	6417.5	1115.74	6354.61	1137.97	7132	1250.11	3498.81	2499.22	3876.11	3203.05	3033.04	2798.12	4411.03	2556.67	3711.79	2655.12	3406.29	3225.58	2475.98	1846.74	2769.07	2135.49	2545.87	4798.22	799.823	5878.62	133.568	106.372	222.661	175.564	349.396	949.296	257.646	358.702	926.405	1084.96	901.832	2875.63
AT5G25930			Lus10006028	248.2	0.7915	588.972	869.254	3150.41	795.563	2614.89	824.63	4089.13	788.482	4378.9	909.237	3744.28	828.679	2752.9	1620.81	1783.07	1388.03	1908.82	1936.61	1950.41	2111.74	1964.26	1594.48	1772.36	1562.91	1556.85	1613.92	1559.37	1429.1	1616.08	1584.68	851.76	1073.58	465.588	282.442	809.343	704.856	396.325	1601.92	492.288	532.936	486.367	2481.92	736.849	674.77
AT3G02600		ATLPP3, LPP3	Lus10035262	102.5	0.7888	2.2646	0	269.101	2.6768	195.033	0	153.157	0	278.455	4.0621	382.239	2.7021	93.569	141.817	95.2174	80.8912	191.117	89.5185	191.12	51.4241	103.15	70.7875	63.1096	79.6532	58.7425	61.6736	102.074	46.2757	65.5716	209.819	0	113.841	1.3454	0	4.088	2.5324	0	3.3512	0	0	9.7358	8.7464	8.5104	205.577
AT3G03050		RHD7, ATCSLD3, ...	Lus10030455	298	0.7869	306.319	681.135	1020.82	706.062	927.524	666.327	1117.33	638.497	920.284	646.92	995.385	629.461	790.986	188.58	157.769	167.819	163.011	155.993	194.009	139.739	188.64	157.219	166.935	104.963	151.605	161.122	164.237	146.086	164.666	69.0193	39.4718	123.328	115.088	260.246	155.818	157.341	256.697	211.813	209.834	267.337	248.263	283.272	179.065	353.754
[truncated: 17 more columns]

## Sheet: Table S7_Cluster3
Supplementary 7. Cluster 3: lectin genes upregulated in the root tips during the infection to varying degrees in different flax genotypes.
CTR1,2,3,4,(1x3),(1x4) – untreated root tips of different flax genotypes, FOX1,2,3,4, (1x3),(1x4) – root tips of different flax genotypes treated with F. oxysporum. SAM – shoot apical meristem (Zhang and Deyholos 2016); AR_Bet – apical region (unpublished), cPAR – parenchyma cells, iFIB – the intrusively growing phloem fibers (Gorshkova et al. 2018а, Gorshkov et al. 2019); tFIBa, tFIB_Gr, tFIB_Li…
Group	AT best	Family	AT alias	lu locus	CTR1	FOX1	CTR2	FOX2	CTR3	FOX3	CTR4	FOX4	CTR(1x3)	FOX(1x3)	CTR(1x4)	FOX(1x4)	SAM	AR_Bet	cPAR	iFIBa	iFIBb	tFIBa	tFIB_Gr	tFIB_Li	tFIB_Bi	tFIBb	sXYLa	sXYLb	comment	Petrova et al., 2021
3	AT3G55550	Legume		Lus10010867	116.566	74.2943	96.3167	109.574	87.0888	137.553	89.245	116.449	136.041	165.1	113.635	114.122	103.44	93.9835	51.7098	139.559	185.139	8.0307	68.2649	73.0137	60.5975	53.6792	20.0018	35.8885		PCW
2	AT3G53810	Legume		Lus10008597	1.2123	6.4879	0	12.9395	1.2274	14.589	0	35.6834	1.354	11.6014	0	11.3024	2.2282	5.6311	0	0	0	58.3372	94.7765	172.675	31.8264	72.0023	7.7108	3.4688		TCW
2	AT1G24020	Amaranthin	MLP423	Lus10029186	75.6377	52.4864	121.801	104.457	156.997	116.676	79.8829	164.88	75.4505	123.181	65.1636	109.837	7.6883	1.9392	0	0	0	1506.86	285.211	563.9	288.213	684.644	46.3744	46.9586		TCW
2	AT1G53440	Malectin		Lus10041937	57.1807	181.468	120.465	188.506	114.077	338.503	88.9969	390.626	189.952	373.429	163.694	250.1	66.0289	359.01	1782.76	46.8681	104.994	1324.17	1443.46	1401.62	1476.76	4678.06	157.389	395.219		TCW
3	AT1G24020	Amaranthin	MLP423	Lus10010702	140.479	218.013	236.858	270.847	255.161	431.291	134.628	258.08	129.202	256.293	157.94	284.381	13.5269	20.4584	1.6883	0	0	160.796	63.1786	161.488	29.7012	124.254	15.7697	14.4595		TCW
3	AT2G19130	GNA		Lus10039762	129.603	221.639	45.5095	205.385	92.8924	337.488	143.769	244.474	166.488	231.292	142.557	176.64	0.3242	0.3878	5.4137	1.6101	0	51.3088	68.9041	78.1333	30.0568	162.136	7.6359	12.5284		TCW
1	AT5G24010	Malectin		Lus10027509	205.364	205.917	198.544	220.029	240.542	256.241	195.484	273.783	228.922	253.819	252.204	223.721	243.375	250.319	305.653	261.526	212.636	216.342	155.418	291.752	140.175	218.502	415.776	498.338		Constant
2	AT1G07650	Malectin		Lus10010951	401.899	276.547	302.499	303.134	344.327	339.002	339.815	399.588	377.979	434.51	355.612	434.992	535.235	730.536	772.71	506.239	734.982	834.314	1063.92	536.803	629.449	997.269	480.188	709.816		Constant
2	AT4G39110	Malectin		Lus10028805	35.3503	38.0083	46.0098	57.5804	63.0152	52.5667	49.3889	49.3441	55.6737	57.5105	54.7045	54.5159	87.5052	82.9599	173.742	165.845	200.032	209.755	286.639	272.138	250.319	106.318	180.646	144.77		Constant
2	AT1G26810	Galectin-like	GALT1	Lus10030467	20.8377	22.4682	12.716	43.6412	13.5711	41.0061	19.3962	46.1842	11.6526	23.2028	12.1177	18.7499	58.6642	115.605	44.6077	87.3113	97.8625	140.319	107.475	154.007	140.674	124.243	114.38	85.3623		Constant
2	AT1G52310	C-type		Lus10040381	84.9936	94.1982	106.522	107.163	94.7872	106.38	97.6097	94.194	88.744	99.3785	100.995	122.636	332.61	324.217	363.928	227.674	221.882	225.065	195.462	174.175	182.721	137.318	172.642	111.214		Constant
2	AT1G15520	GNA	ATABCG40, ABCG40, PDR12, ATPDR12	Lus10041680	34.2697	97.0211	70.8845	91.5765	55.6505	189.104	29.651	185.773	38.2492	125.501	28.7451	64.3213	86.034	128.867	102.924	50.5576	49.6843	147.051	119.273	161.146	158.015	163.904	107.585	109.048	Figure 9	Constant
3	AT3G19230	Malectin-like		Lus10010528	563.725	743.796	580.126	764.016	548.923	1110.38	522.945	1196.53	605.547	1048.4	583.379	720.009	270.784	188.056	148.229	203.795	252.056	312.595	454.706	382.925	393.815	225.251	210.014	252.877	Figure 9	Constant
4	AT1G52310	C-type		Lus10023500	122.11	146.685	103.231	148.393	123.45	190.138	95.2458	166.106	135.38	198.783	151.6	156.281	140.395	182.91	118.454	105.219	71.3643	161.582	299.825	117.21	143.715	114.252	123.481	92.312		Constant
4	AT1G11340	GNA		Lus10034637	85.5119	130.264	48.5202	73.0479	97.3396	148.633	110.085	188.075	97.5452	204.519	88.8774	85.8719	85.3832	73.1372	58.8118	52.3795	39.7325	106.076	97.6003	122.203	140.293	126.929	65.8012	80.916		Constant
1	AT3G52790	LysM		Lus10027407	3.7687	12.3154	2.7326	11.528	5.3	24.1366	2.1931	20.0347	10.4765	28.4684	6.9743	13.5354	0	0	0	0	0	6.7961	16.3097	1.6081	4.5365	7.9103	284.521	224.919		SCW
1	AT3G52790	LysM		Lus10031662	125.747	132.867	116.224	186.388	194.808	419.269	141.852	231.331	239.729	327.597	210.376	222.405	0	0	0	0.9384	1.8251	35.9382	226.025	55.5595	94.9701	70.0433	668.005	1046.86		SCW
1	AT5G60900	GNA	RLK1	Lus10042940	72.7738	136.532	107.972	133.335	83.9226	357.848	66.6307	218.719	91.0964	223.629	81.3345	194.03	6.0849	6.0561	0	0	0	116.961	110.409	110.226	60.1557	68.5926	973.424	367.197	Figure 9	SCW
1	AT5G60900	GNA	RLK1	Lus10024195	5.6311	26.5734	11.991	43.465	19.6108	80.2305	3.5982	46.7837	12.2703	54.6166	13.8183	23.1599	17.5928	88.8295	28.3805	3.4871	1.7275	29.9011	81.2614	39.3848	41.5245	34.6287	25.5403	70.6248
1	AT2G19130	GNA		Lus10031596	23.1305	4.1051	14.0532	56.1117	27.5042	49.5199	11.3071	130.709	26.6903	51.2263	19.3529	51.2973	63.4646	172.841	61.7482	25.6946	30.8249	1.3429	110.134	15.5826	70.9889	7.2573	48.6678	117.174
1	AT5G24010	Malectin		Lus10039274	301.523	344.832	240.873	369.067	374.607	456.656	315.84	426.542	331.518	357.863	377.714	263.635	199.469	265.885	211.262	200.774	222.344	437.355	274.746	442.289	206.551	257.788	634.025	750.38
1	AT2G19130	GNA		Lus10039732	29.1481	66.3426	22.5877	92.4	47.3385	158.43	23.336	137.818	25.277	155.665	22.861	91.8349	0.3226	2.6029	0	0	1.1191	37.5158	43.8638	112.037	18.6255	121.955	61.6195	287.335	Figure 9
1	AT3G53810	Legume		Lus10040773	86.7681	84.9259	74.3423	122.925	79.6266	157.913	68.1294	160.072	63.3829	113.274	84.4513	125.243	51.5131	35.9122	43.2681	128.822	159.958	120.031	224.755	154.769	153.56	324.562	101.745	884.464
1	AT3G04690	Malectin	ANX1	Lus10042537	5.7189	0	7.6964	0	5.9137	0	2.3639	29.2552	0	0	5.1434	0	0.97	1.5514	0	14.4205	11.8485	3.3552	6.7717	11.5572	10.1645	0	10.2474	7.1284
2	AT3G53810	Legume		Lus10001564	25.5552	16.6407	22.6436	12.7634	32.9585	27.9131	35.9548	75.4937	55.7923	49.4024	38.7059	29.5534	40.0007	1.1262	3.0417	0.5367	5.742	39.3563	123.641	433.159	67.9431	79.5021	23.2731	67.5254
2	AT2G17120	LysM	LYM2	Lus10014442	5.5872	8.2103	3.4577	11.1161	18.676	29.178	17.8203	40.1235	10.7385	9.8805	5.0782	17.6958	14.3755	48.987	19.269	3.9563	5.3777	98.6464	94.9933	205.968	82.8804	69.1479	135.984	122.03
2	AT5G10530	Legume		Lus10014649	47.3855	31.3003	47.6834	71.991	63.6855	114.164	35.4037	88.814	41.5254	85.9275	32.3419	76.6778	11.2379	26.1268	17.5807	0	0	73.89	520.453	170.902	135.955	633.628	153.128	561.785
2	AT4G21380	GNA	ARK3	Lus10016860	59.6053	109.958	52.7031	118.455	123.811	210.498	57.0978	121.964	71.9125	144.089	83.7106	106.674	6.9706	4.5048	0	19.309	17.8118	288.156	262.406	436.62	235.827	576.531	74.1553	142.624
2	AT2G39440	Nictaba		Lus10018300	77.4123	69.1656	97.6538	77.9895	69.6119	72.6775	89.5866	161.298	87.2122	84.3095	71.3788	52.838	132.142	78.3057	111.701	178.11	228.187	1393.03	1298.4	2384.04	1037.58	6238.35	46.5525	254.824
2	AT1G61390	GNA		Lus10018407	291.772	446.024	262.569	309.899	395.222	488.17	352.136	651.24	256.486	412.506	252.194	316.224	271.096	188.042	229.38	53.2411	86.3784	283.381	823.573	814.512	402.12	1055.28	188.131	1043.01
2	AT5G10530	Legume		Lus10020446	54.106	156.177	84.605	103.928	114.832	223.323	61.0763	221.878	61.9944	206.266	94.6311	154.048	142.675	145.663	72.5066	50.4932	23.4075	438.99	759.989	786.81	642.995	589.024	221.837	635.385
2	AT3G16030	GNA	CES101	Lus10025784	25.5991	24.4107	18.4595	36.7596	53.6708	44.2657	10.7286	37.2227	25.8947	44.7619	22.861	25.1434	30.7518	2.9534	0	6.5692	3.0418	58.8984	75.2674	95.4785	38.2699	86.6382	50.5939	47.8327
2	AT5G60900	GNA	RLK1	Lus10031230	28.8934	63.0794	74.007	92.7523	59.2919	109.39	18.3714	138.526	33.3667	108.737	27.1984	92.3901	7.5795	20.1825	21.9482	1.6101	0	1628.68	1910.89	2482.78	1384.07	443.436	1207.93	434.572
2	AT3G53810	Legume		Lus10040774	158.505	245.026	173.225	241.321	188.042	390.553	135.994	385.138	149.715	244.041	165.003	279.347	149.259	79.2453	87.0179	57.3324	146.259	491.329	1781.87	1373.48	585.537	1228.01	266.782	1004.88
2	AT2G23770	LysM		Lus10041323	26.7235	20.9659	15.2811	17.5859	25.9148	27.4145	16.3104	15.2812	26.4876	24.4272	6.4292	32.4101	60.0417	99.264	56.628	8.851	8.6862	59.7168	43.8697	48.241	70.0442	46.5431	6.1277	6.3535
2	AT3G06440	Galectin-like		Lus10043102	147.63	167.832	145.005	111.574	181.681	199.935	193.186	242.254	196.114	157.54	164.589	186.458	141.894	154.747	438.577	299.147	253.855	247.062	212.208	317.578	209.981	938.67	174.771	278.064
3	AT2G02360	Nictaba	ATPP2-B10	Lus10003449	41.4118	22.9084	59.7862	59.8156	93.7988	86.2692	25.1215	77.0059	39.3412	91.2704	57.0991	77.4263	0.5404	0.7383	0	0	0	0	7.4344	12.5221	2.6054	8.8175	0.8908	0.7073
3	AT2G37050	Malectin		Lus10004275	347.257	303.962	435.569	463.7	664.791	873.7	553.621	847.676	665.564	754.521	553.912	614.127	19.3	0	0	0	0	1.3295	27.8242	30.3294	25.2698	98.928	10.2181	153.412
3	AT3G53810	Legume		Lus10004982	304.554	284.977	308.3	253.554	275.256	388.808	238.056	387.439	364.355	383.387	342.949	348.315	270.009	188.206	162.392	91.1357	112.099	116.147	292.649	531.971	289.1	87.1465	232.876	269.545
3	ND	Amaranthin		Lus10005395	9186.31	6770.6	6718.35	9383.1	9759.49	15080.5	10717.3	16286.9	9362.81	16829.8	7734.34	13372.3	187.459	520.933	42.947	0	0.5595	59.2191	153.057	356.829	437.938	228.238	1.8174	11.4952	Figure 9
3	ND	Amaranthin		Lus10005397	2397.39	1625.02	1777.65	2325.35	2644.93	4387.05	2655.76	4637.72	2308.37	4127.47	1817.04	2942.31	65.0607	153.971	14.0297	0	0	21.6241	16.6412	36.7744	45.7931	84.9451	1.0917	7.8357	Figure 9, coexpression
3	AT1G28340	Malectin	AtRLP4	Lus10013994	660.332	701.099	700.645	648.148	679.599	794.485	675.967	846.724	693.521	800.662	675.201	716.267	361.427	309.083	218.887	477.742	483.548	203.948	255.674	279.759	394.276	133.291	316.787	234.125
3	AT2G37710	Legume	RLK	Lus10014651	426.4	479.526	619.781	608.275	488.347	1197.61	464.321	727.306	333.727	845.604	438.195	924.818	9.6754	19.3322	16.0529	0	1.8251	17.8695	692.774	233.355	25.5552	449.829	10.3499	306.993	Figure 9
3	AT1G28340	Malectin	AtRLP4	Lus10015417	547.174	645.57	527.37	602.155	623.501	829.185	633.537	911.826	632.712	795.995	649.745	638.603	360.221	288.334	170.219	494.975	489.632	322.349	421.111	544.856	538.828	182.966	619.766	422.596
3	AT2G37050	Malectin		Lus10019237	258.064	237.476	328.099	358.658	486.119	825.694	410.259	698.105	476.988	704.879	404.646	521.987	26.1756	0	0	0	0	0.3888	38.1432	40.3747	36.9453	100.742	0.9958	124.012	Figure 9
3	ND	Amaranthin		Lus10020249	146.356	227.467	279.912	185.033	287.55	371.245	118.174	205.862	195.811	402.677	117.725	111.321	0	0	0	0	0	0	0	0.4269	0	5.5759	0.8908	0
3	AT1G09155	Nictaba	ATPP2-B15	Lus10020673	416.578	256.203	298.375	270.431	151.332	383.091	203.309	344.852	247.211	327.075	286.763	407.753	0	0	0	0	0	0	0	8.8184	0.738	8.5633	0	22.5416	Figure 9
3	AT1G09155	Nictaba	ATPP2-B15	Lus10020674	232.377	150.129	170.156	151.449	105.834	222.612	84.4897	134.549	135.246	180.717	148.525	230.919	0	0	0	0	0	0	2.6623	102.545	6.9261	143.981	0	112.442	Figure 9
3	AT2G33580	LysM		Lus10037389	9.4877	14.478	6.8596	8.2931	11.1162	22.1237	8.7724	19.0948	6.533	16.867	7.8455	12.2317	1.5454	6.7946	1.3534	2.0118	0.5595	4.3361	0.6431	0.0853	0.105	7.3903	0.4979	1.1562
3	AT4G26810	Legume		Lus10038799	287.625	248.07	305.459	278.612	280.191	296.536	266.617	269.548	290.274	319.695	293.831	272.773	228.029	205.389	180.67	180.732	133.509	162.115	132.756	97.591	149.63	152.873	148.267	63.5717
3	AT3G55550	Legume		Lus10040276	231.191	174.579	237.694	264.553	242.074	324.163	256.913	281.274	220.748	207.593	271.077	313.741	354.449	172.051	235.142	207.828	211.682	251.091	212.272	114.938	125.826	63.9239	149.061	64.1439
4	AT4G32300	GNA	SD2-5	Lus10002917	111.893	143.421	115.221	232.205	141.512	328.207	65.5012	267.9	127.359	260.857	103.632	213.223	21.0825	91.7456	35.1751	5.3671	6.3504	60.4688	70.5773	54.5075	40.8928	33.3344	21.2547	31.7362
4	AT3G53810	Legume		Lus10003224	12.9489	52.0847	15.8386	31.3491	16.5139	76.7034	16.8615	59.5046	21.4521	53.4694	24.2354	42.2841	0	2.2524	0	0.4692	0	5.0509	4.0478	14.4968	2.5682	7.1361	0	1.4145
4	AT5G10530	Legume		Lus10004279	12.3427	36.0658	21.0805	56.8163	22.5252	93.5729	13.7483	119.295	13.3872	114.995	25.9126	45.2657	1.8574	5.6311	6.7671	2.0118	0.5595	6.0678	3.7303	6.6974	3.0351	6.4831	1.3887	2.1218
4	AT4G21390	GNA	B120	Lus10006742	76.5865	203.315	54.7678	198.444	91.1897	311.569	60.3544	417.294	60.8871	269.093	63.0484	225.592	7.5037	3.0281	0	0	0	3.545	2.6432	10.1016	5.2301	15.4335	0	58.3111
4	AT5G06740	Legume		Lus10009423	453.29	689.807	410.695	810.894	480.145	1179.69	460.971	955.272	439.584	953.929	538.314	819.498	50.2527	143.798	33.6198	513.612	738.531	786.024	557.789	811.196	692.441	380.095	280.03	342.873
4	AT2G23200	Malectin-like		Lus10010443	89.6583	290.326	216.167	462.291	182.896	736.84	183.113	1091.28	167.486	906.273	88.5045	224.276	144.137	112.778	195.14	28.3656	24.3575	278.289	255.981	1028.45	368.353	123.07	228.849	209.931	Figure 9
4	AT5G10530	Legume		Lus10014652	6.369	24.8509	6.8037	5.47	6.8485	63.6468	4.2154	29.936	7.6498	44.7104	7.5194	16.7664	0	0	0	0	0	0	0	0.5845	0.4039	22.3155	0	9.6437
4	AT4G27290	GNA		Lus10016859	18.3252	134.408	32.5153	126.572	69.3758	254.478	52.7503	211.745	39.3412	184.21	37.9651	82.7781	0	0.7756	0	0	2.2382	37.89	34.4695	118.434	32.6932	115.46	24.2386	101.073
4	AT1G65390	Nictaba	ATPP2-A5	Lus10018303	15.0748	160.904	18.8506	278.612	8.6614	502.649	12.4753	278.115	13.2094	152.403	14.8851	95.6897	0.3242	0	0	0	0	2.3331	8.6658	10.799	2.1705	2.8544	0	0
4	AT5G06740	Legume		Lus10021060	0	36.2859	0	29.1139	0	65.6414	0	131.049	0	70.8586	0	17.8206	0	0	0	0	0	0	0.3599	1.1274	0	4.2816	0	0
4	AT1G78860	GNA		Lus10022495	662.388	2114.72	865.216	4005.76	1008.3	8033.28	470.255	4988.76	632.129	6717.39	782.699	5654.39	270.649	134.676	604.841	259.793	243.591	58.8255	205.646	483.076	327.952	579.354	27.1341	149.538	Figure 9
4	ND	Amaranthin		Lus10025503	0	69.2041	0	178.449	0	82.742	3.4274	1021.46	2.031	98.7276	0	83.5017	0	0	0	0	0	0	0	0	0	0	0	0
4	AT1G24020	Amaranthin	MLP423	Lus10029182	4.8492	0	32.5699	42.8175	32.4423	122.003	0	5.7203	8.2083	16.2419	17.6758	10.4291	0	0	0	0	0	0	0	0	0	0	0	22.0011
4	AT4G27290	GNA		Lus10034815	0	0	0	0	0	8.0516	0	0	0	21.5076	0	3.9109	0	0	0	0	0	0	2.4672	1.0051	3.1216	0	0	0
4	AT2G37710	Legume	RLK	Lus10035627	40.8057	27.2337	39.2619	25.879	29.4996	100.84	20.4984	48.6633	30.3374	70.8843	27.7435	54.2664	0	0	0	0	0	4.2732	29.9132	73.7753	30.7417	9.7246	0.7256	0	Figure 9
4	AT4G21380	GNA	ARK3	Lus10038556	0	5.8275	0	4.2346	1.4226	23.1393	0	0	0	25.5488	0	0	0	0	0	0	0	0.9674	4.2316	1.8134	0.2423	0	5.5809	17.0979
4	AT2G19130	GNA		Lus10042266	17.6312	103.289	21.0259	116.632	42.0667	185.863	27.039	179.875	25.8355	165.545	31.0326	129.085	0.4323	0.7383	2.5324	0	0	7.7234	20.7768	8.0013	16.1671	7.9103	0.4979	1.1562
4	AT5G10530	Legume		Lus10042309	0	0	2.0076	6.4698	0	4.5245	1.2343	42.943	0	3.4933	4.5331	2.6073	1.5395	1.514	0	1.0059	1.1191	3.7843	1.1033	3.0786	1.0612	4.1487	1.5205	1.347
4	AT5G42120	Legume		Lus10042795	58.393	53.3669	55.3811	87.5775	64.9256	109.64	58.3708	126.269	67.0892	86.5526	54.7464	50.7297	48.2936	47.0103	39.0611	32.9936	49.5152	28.3469	33.4797	81.3103	26.8683	39.1762	27.0967	139.843

## Sheet: Table S8_Amaranthin_Lus10005395
Supplementary 8. List of genes coexpressed with Lus10005395 (Amaranthin family).
CTR1,2,3,4,(1x3),(1x4) – untreated root tips of different flax genotypes, FOX1,2,3,4, (1x3),(1x4) – root tips of different flax genotypes treated with F. oxysporum. SAM – shoot apical meristem (Zhang and Deyholos 2016); AR_Bet – apical region (unpublished), cPAR – parenchyma cells, iFIB – the intrusively growing phloem fibers (Gorshkova et al. 2018а, Gorshkov et al. 2019); tFIBa, tFIB_Gr, tFIB_Li…
At best	AT TF class	At alias	Locus	MR	r	HYP	R_s2_CTR	R_s2_Fox	R_s4_CTR	R_s4_Fox	R_r1_CTR	R_r1_Fox	R_r3_CTR	R_r3_Fox	R_r1s2_CTR	R_r1s2_Fox	R_r3s2_CTR	R_r3s2_Fox	R_s6_CTR	R_s6_Al4	R_s6_Al12	R_s6_Al24	R_s8_CTR	R_s8_Al4	R_s8_Al12	R_s8_Al24	R_r5_CTR	R_r5_Al4	R_r5_Al12	R_r5_Al24	R_r7_CTR	R_r7_Al4	R_r7_Al12	R_r7_Al24	LEAF_N	LEAF_P	LEAF_NPK	SAM	AR_Bet	AR_rdf	cPAR	TOP_Bet	TOP_rdf	iFIBa	iFIBb	MID_Bet	MID_rdf	tFIBa	tFIB_Gr
			Lus10005395	0	1	9594.37	9186.31	6770.6	6718.35	9383.1	9759.49	15080.5	10717.3	16286.9	9362.81	16829.8	7734.34	13372.3	6585.94	8047.96	5032.16	5860.44	6877.85	6838.21	8316.55	7565.25	7139.37	4795.93	5395.2	4927.33	5783.05	5128.78	7112.39	5365.82	1018.73	745.809	1034.06	187.459	520.933	452.875	42.947	7.6497	17.442	0	0.5595	3.6176	113.314	59.2191	153.057
			Lus10005397	1	0.9605	842.825	2397.39	1625.02	1777.65	2325.35	2644.93	4387.05	2655.76	4637.72	2308.37	4127.47	1817.04	2942.31	1162.04	1449.46	881.352	1026.31	1281.18	1257.35	1476.02	1375.46	1432.96	832.233	877.302	841.389	962.108	1005.55	1125.59	997.941	242.948	400.95	472.757	65.0607	153.971	228.953	14.0297	5.3307	8.721	0	0	1.2169	38.5464	21.6241	16.6412
AT4G15560	Transketolase	AtCLA1, DXS, DX...	Lus10019992	2.4	0.9459	891.256	683.48	987.348	638.797	1116.97	736.14	1205.36	884.691	1786.34	707.065	1830.89	759.191	1249.81	523.256	551.149	387.151	383.17	265.896	498.233	252.649	528.592	637.87	485.334	791.693	456.925	260.571	287.149	412.852	358.065	41.4116	14.5422	82.2185	0	4.117	4.2266	0	0.6925	13.4637	4.4255	4.6717	5.5595	31.1456	13.8326	0.5311
AT1G74790	Glucose / Sorbosone dehydrogenase		Lus10033116	5.7	0.9355	662.969	1043.06	1217.39	1101.25	1191.54	1024.16	2482.14	965.358	2071.27	1285.65	2062.04	1144.38	1690.87	955.431	1721.21	1037.1	1142.48	1053.84	1346.51	1152.57	1021.86	1052.82	1163.66	809.932	886.414	874.994	993.898	738.596	1170.71	654.303	363.556	439.553	287.102	101.017	195.57	119.619	46.591	215.458	83.6893	68.8105	50.2287	101.758	29.0245	41.2566
AT4G15560	Transketolase	AtCLA1, DXS, DX...	Lus10015519	7.7	0.9327	548.486	456.971	800.426	503.109	1088.57	529.951	1405.89	501.168	1796.29	445.983	1977.05	517.806	1308.04	696.86	591.808	430.212	502.149	543.758	670.364	566.783	652.212	532.666	498.363	630.898	435.82	484.908	370.151	660.563	462.317	162.886	31.162	265.629	2.7275	5.9816	4.2266	4.3952	4.8798	20.4404	7.3084	9.9518	9.2105	53.9019	24.2955	8.97
			Lus10026715	3.9	0.9323	1743.72	1184.07	1019.02	1237.67	1057.39	1576.62	1851.23	1351.64	1317.57	1480.16	1712.93	1419.71	1409.98	947.485	669.302	819.778	476.386	695.762	839.194	705.777	841.253	972.253	499.991	815.142	671.494	546.967	600.789	681.432	479.262	281.599	230.599	227.682	499.098	192.337	21.5039	16.7227	52.2281	2.2341	56.5351	31.7033	4.8346	0	0	24.5922
AT1G11300	carbohydrate binding / kinase		Lus10039731	14.1	0.9299	1056.17	1146.76	1797.89	1271.35	1833.58	1133.59	2161.88	1108.17	2100.87	1028.53	2199.94	1026.68	1443.36	439.511	479.215	364.212	639.865	600.039	729.393	730.744	629.334	543.617	588.345	484.247	538.532	576.648	568.648	432.36	529.73	276.077	103.873	126.49	24.7142	20.9209	6.9878	1.6883	10.2428	40.1166	0	0	9.1107	115.648	4.2145	23.2098
AT5G24530	2OG-Fe(II) oxygenase that is defense-associated but required for susceptibility to downy mildew	DMR6	Lus10000711	7.9	0.9298	1208.71	810.905	1566.07	777.444	1189.67	1007.97	2221.37	1011.83	2404.37	958.946	2607.75	1145.31	2048.68	1088.38	1384.82	1192.84	1007.58	1103.03	1414.62	1102.64	1442.09	1086.84	1127.83	978.543	854.053	933.198	1052.18	844.305	1125.77	585.284	411.338	722.574	101.626	94.6991	69.4937	44.1123	140.386	246.991	7.6458	0	104.96	583.222	274.843	393.875
AT3G19230	leucine-rich repeat family protein		Lus10010528	8.5	0.9294	554.045	563.725	743.796	580.126	764.016	548.923	1110.38	522.945	1196.53	605.547	1048.4	583.379	720.009	514.698	626.906	554.97	510.581	539.77	551.482	588.769	563.511	553.785	600.559	579.161	466.071	402.805	477.17	435.082	500.26	325.771	282.535	313.063	270.784	188.056	159.813	148.229	166.123	159.154	203.795	252.056	300.115	219.424	312.595	454.706
AT1G11380	unknown protein		Lus10002586	20.6	0.926	190.498	343.963	490.922	289.231	513.461	342.483	706.665	343.48	721.423	349.065	584.644	377.928	528.199	286.385	419.096	385.139	428.607	459.115	393.385	457.6	384.504	423.552	384.765	383.005	341.199	277.531	292.801	336.633	336.331	143.56	97.6408	137.558	68.1097	20.3838	35.9266	6.7671	14.3978	85.5247	21.3915	11.4841	12.8282	54.5152	26.5645	89.0491
AT2G39725	complex 1 family protein / LVR family protein		Lus10035952	4.5	0.9258	61.1405	66.1061	66.3426	69.602	68.1087	82.4434	114.93	95.626	113.289	66.4122	79.0438	73.9689	80.4078	51.9587	42.7436	58.3544	47.7791	50.0772	54.075	51.4241	44.9524	57.0993	40.7159	66.2536	39.3962	50.4951	45.2093	87.1072	47.1526	19.3253	29.0845	23.7169	38.2124	24.7247	21.4728	13.1855	16.0244	22.3218	18.9778	19.8549	18.8132	13.5841	14.3833	20.7541
AT5G10820	integral membrane transporter family protein		Lus10026890	16.2	0.9251	18.5748	102.106	133.269	80.7574	152.863	101.189	166.98	123.872	223.05	108.437	243.467	89.4225	152.121	60.8224	89.3098	57.9519	50.5897	70.0194	89.1618	64.4665	73.449	54.7528	88.7607	61.0426	55.9285	66.6845	89.3589	43.0999	59.3092	5.5214	0	11.0679	49.3391	21.2714	13.3589	10.8274	38.5227	3.1356	6.7042	2.993	1.2502	0	0.9674	3.2833
AT4G33740	unknown protein		Lus10020507	17.3	0.9242	1280.04	1933.65	2274.16	1745.4	2123.42	2029.62	2899.75	2042.23	2302.75	1933.17	2310.76	1797.95	2264.31	1569.16	1582.21	1749.42	1474.13	1762.01	1377.47	1467.08	1397.14	1737.62	1625.38	1715.52	1786.19	1389.2	1216.41	1866.91	1590.66	643.26	909.929	820.604	862.328	457.975	361.046	373.535	382.267	324.186	373.873	400.624	426.422	332.313	336.933	423.942
AT5G24530	oxidoreductase, 2OG-Fe(II) oxygenase family protein	DMR6	Lus10024882	3.6	0.9241	988.502	535.824	424.915	315.494	459.582	386.992	775.833	670.12	821.662	699.725	1055.7	489.382	739.271	305.64	339.516	257.162	281.522	320.848	314.956	329.04	257.674	326.561	243.481	282.508	213.513	329.183	261.366	303.06	324.174	63.4978	143.345	134.396	12.083	15.8789	28.2909	27.3619	84.5833	155.234	15.494	3.3574	60.5564	272.874	54.2392	52.2958
AT2G38300	DNA binding / transcription factor		Lus10002207	18.3	0.9238	86.0001	309.886	181.287	262.012	218.853	353.221	512.805	404.645	346.322	378.528	387.788	396.628	308.72	238.399	265.844	191.161	203.295	214.047	229.096	191.536	180.211	200.63	229.638	228.165	184.669	158.809	191.08	135.198	147.352	0	0	0	0	0	0	0	1.8682	0	0	0	2.3674	2.0184	0	3.094
AT1G63380	short-chain dehydrogenase/reductase (SDR) family protein		Lus10007038	27.9	0.9222	820.229	2182.18	2366.83	2351.79	2693.47	2338.64	3645.57	2334.88	2861.49	2257.79	3138.74	2282.27	2997.03	2155.99	2264.37	1912.01	1948.64	2123.63	2211.29	2087.52	2090.69	2483.82	2099.31	2077.68	2425.68	1978.18	1865.24	1839.23	2225.75	284.36	388.486	354.172	46.8274	38.6271	45.1211	89.578	68.0109	114.745	121.786	99.8794	46.2451	101.629	68.3395	40.5684
			Lus10015758	20	0.9211	552.393	722.555	704.247	725.131	775.541	807.146	988.648	833.148	1023.36	758.994	826.81	723.881	888.772	697.471	757.222	697.435	680.618	673.161	648.899	609.264	711.613	717.261	684.027	682.263	837.872	671.086	630.457	727.708	712.447	361.661	457.042	373.146	340.644	345.317	256.333	198.384	259.82	201.759	210.708	294.489	263.359	211.767	290.425	233.34
[truncated: 226 more rows]
[truncated: 17 more columns]
